# Supplementary material for: Untargeted metabolomics profiling of gestational diabetes mellitus: insights into early diagnosis and metabolic pathway alterations
Source: Front Mol Biosci. 2024 Dec 23;11:1485587. doi: 10.3389/fmolb.2024.1485587 (PMC11700826; doi:10.3389/fmolb.2024.1485587)
Supplement: Supplementary file 1 [file Table1.xlsx]

## Sheet: Table S1
Table 1: Raw data of GDM Patients and control. (n=19736)
Compound name	Mass	Retention time (min)	P11_GDM	P18_GDM	P26_GDM	P32_GDM	P33_GDM	P48_GDM	P49_GDM	P54_GDM	P65_GDM	P67_GDM	P75_GDM	P82_GDM	P89_GDM	P90_GDM	P98_GDM	P100_GDM	P101_GDM	P106_GDM	P115_GDM	P125_GDM	Control_6_GDM	Control_12_GDM	Control_14_GDM	Control_19_GDM	Control_21_GDM	Control_30_GDM	Control_38_GDM	Control_39_GDM	Control_44_GDM	Control_47_GDM	Control_55_GDM	Control_70_GDM	Control_79_GDM	Control_94_GDM	Control_105_GDM	Control_107_GDM	Control_112_GDM	Control_114_GDM	Control_128_GDM	Control_129_GDM
			Patient	Patient	Patient	Patient	Patient	Patient	Patient	Patient	Patient	Patient	Patient	Patient	Patient	Patient	Patient	Patient	Patient	Patient	Patient	Patient	Control	Control	Control	Control	Control	Control	Control	Control	Control	Control	Control	Control	Control	Control	Control	Control	Control	Control	Control	Control
0.71_462.3098n	504.344	0.705283	0	103.064	302.002	176.839	193.319	106.753	266.064	73.358	244.795	178.493	359.227	239.468	148.942	56.1618	233.693	219.691	186.454	270.964	240.225	161.626	0	271.933	244.193	336.774	301.665	381.249	0	188.732	343.993	0	0	224.576	98.6751	0	330.355	224.721	398.689	291.194	255.711	298.773
1.20_449.0210n	414.007	1.19677	0	843.497	3605.93	1645.56	3884.73	283.757	2204.19	208.612	3253.54	818.7	3691.56	2743.52	851.007	46.7089	4291.76	855.026	4583.21	1442.08	3009.92	823.118	0	667.284	1399.08	2815.66	3573.82	4765.22	0	1011.23	4092.75	0	0	863.237	84.8258	0	2023.95	761.002	3865.95	3228.72	3860.19	853.381
2.97_434.0521n	476.086	2.96817	0	2685.18	4570.42	4097.91	4883.44	1213.58	5374.77	919.539	5380.39	3071.01	6484.19	5277.37	2508.68	1273.04	5413.3	3901.91	4813.21	3534.2	4959.51	3128.81	0	3814.32	4068.96	5265.69	5789.81	4857.96	0	3388.94	6080.28	0	0	2734.99	579.307	0	3478.59	2050.72	6330.28	5906.27	4824.31	3459.38
4.11_997.2665n	499.641	4.10532	34.0574	3744.65	15212.1	8602.44	18094.9	2534.72	4453.49	1148.59	7605.44	2035.36	12717.2	9961.95	9900.04	891.341	15834.1	2505.76	6577.19	9095.6	5731.88	581.296	0	4400.77	12601	3616.46	9004.62	7010.3	0	8739.04	5114.67	7.7697	0	4763.41	1094.85	13.111	7336.37	4951.51	2804.62	8696.78	1453.77	1503.85
5.35_235.0386n	258.028	5.34532	93.271	3603.73	3757.87	4804.19	5378.95	1342.27	5397.03	1228.51	3676.21	3451.66	2647.53	3033.31	3377.23	1539.54	4950.71	2714.47	4551.04	2682.07	3270.52	2430.28	36.2015	620.386	1137.93	231.416	985.153	1423.82	87.8013	887.063	1431.64	115.742	105.079	745.206	217.099	63.8586	830.439	726.146	1066.47	2885.35	566.665	423.813
6.54_1090.4152n	546.215	6.5396	99.0125	6012.9	10828.9	8522.6	20224.6	4168.36	5360.71	2918.41	6032.04	4174.8	24612.3	6237.78	6226.32	1168.4	12621.6	5220.91	18978.8	8444.31	6168.86	910.286	0	1575.79	6547.06	3448.48	7046.33	4162.84	2.03906	5329.55	14228.2	1.59833	0	3166.92	487.669	19.8289	1126.27	5929.9	2133.42	25038.1	2458.78	1560.34
3.87_270.0562n	235.042	3.86533	515.255	1110.91	1782.86	1528.38	1832.39	1029.03	1879.88	832.481	1754.03	1296.83	2222.38	1790.39	1200.2	788.682	1904.26	1461.5	1762.52	1623.71	1720.33	1374.23	422.731	1373.02	1451.83	1870.33	1974.48	1968.64	688.529	1280.97	2038.63	585.122	569.861	1165.18	651.344	497.115	1494.77	1111.42	2161.8	1952.48	1687.36	1531.86
8.05_766.4572n	789.446	8.05387	332.982	423.629	68955.4	426.617	578.397	361.43	343.125	312.411	305.96	424.539	1171.24	407.156	364.805	230.15	429.242	417.262	361.579	403.644	390.059	347.66	222.844	337.721	831.526	379.657	546.029	763.834	340.298	324.105	536.397	414.074	331.643	340.644	246.655	319.539	441.698	395.972	627.616	613.819	312.713	424.107
8.24_810.4825n	833.472	8.24243	290.983	293.878	55825.7	318.992	404.324	298.212	328.299	235.716	290.034	352.39	836.397	320.526	301.704	225.713	367.028	352.397	279.697	273.647	341.675	307.202	219.445	332.639	712.104	325.256	516.431	581.349	276.401	294.601	547.233	280.986	248.745	316.967	202.926	313.618	417.887	303.47	457.011	521.163	327.657	376.122
8.24_1449.4677n	725.741	8.24243	84.4206	11468.8	7137.26	10961.8	30888.8	5164.53	1830.2	2784.21	2470.18	2742.09	1733.06	1219.68	3457.25	2018.75	11825.4	6379.63	14252.4	4512.33	2883.34	27566.1	8.76026	2836.71	1245.1	6197.35	1021.05	2415.32	50.0859	789.615	1946.08	64.6902	68.4437	1177.25	553.468	15.9999	173.69	432.282	6347.77	8292.69	12278.8	12547.9
7.85_722.4572n	362.236	7.84815	1000.62	978.892	75637.8	967.17	1214.97	1636.06	976.386	1113.64	824.414	1189.44	2846.52	1026.54	1023.53	771.431	1081.82	1146.56	1033.32	1527.55	1003.49	1085.96	781.802	909.433	1593.81	1566.89	1285.05	2273.13	1689.48	988.088	1212.53	1558.45	1554.7	959.737	832.382	1024.65	1674.61	1528.54	2097.14	1286.42	871.708	1112.15
7.71_1497.4951n	749.755	7.71102	7.39445	8050.8	11135	11961.9	11418.5	919.992	1380.81	946.764	2151.6	1052.58	10804.9	1946.98	2355.79	583.424	18076.3	4736.48	6465.31	5166.72	8865.86	483.049	1.32495	139.67	681.604	355.077	164.866	329.567	24.6599	824.468	352.469	15.3622	23.7773	326.624	72.3812	7.57761	34.6227	387.113	643.343	6419.62	309.085	301.67
2.95_334.0336n	357.023	2.95103	1.78147	1128.23	3250.69	2092	2920.6	1038.06	3015.15	836.663	2716.81	1372.79	4663.73	2781.92	1203.71	692.714	3071.08	2065.24	2611.21	2471.14	2766.68	1489.84	0	1717.18	1952.08	3854.45	3354.62	3413.64	45.1998	1679.18	3347.93	53.1118	14.3	1209.34	437.274	20.629	2213.56	1361	4329.74	3139.86	2640.06	1925.55
0.89_309.1034n	332.093	0.8882	803.855	12805.4	17255	14977	13939	12764.6	27424.4	10116.4	23721.5	18065.7	23607.1	22547.5	14878.8	12801.8	18714.8	22883	14428.1	19790.8	23424.5	17356.7	255.996	16557	15054.5	18202.9	16656.3	20705.1	114.293	12368.4	18352.6	534.954	110.211	12242.7	7386.01	1544.98	15541.6	12578.8	20798.5	24010.1	15117	15136.5
0.71_169.9452n	214.916	0.705283	524.077	25041.6	34706.7	29272.5	33784.4	14141.9	35311.4	14293.8	36174.5	27372.2	43985.1	35681.9	24831.6	14020.3	34002	30538.3	34249.5	33147.8	38652.7	25902.5	507.354	50304.5	50614.5	65579.5	62115	68484.8	465.783	47399.7	67387	808.813	534.2	53285.1	23100.9	1505.29	55906.3	42601.3	75126	38313.5	56794	56284.9
0.71_588.3048n	589.312	0.705283	0	216.149	523.388	296.677	448.335	70.372	373.561	52.0384	341.893	280.687	619.094	313.275	230.675	47.6619	390.678	274.761	423.169	396.162	340.451	224.842	0	622.646	771.748	1075.44	1030.27	1205.72	0	664.081	1125.52	0	0	692.398	153.011	0	960.729	594.621	1344.71	402.091	853.184	861.294
0.71_644.1445n	689.116	0.705283	0	169.114	467.252	199.328	463.644	13.5252	366.554	0.00459323	427.077	147.988	653.507	355.923	143.678	5.30096	407.923	182.006	477.02	356.753	500.387	88.5034	0	1035.1	1205.3	1808.49	1717.02	1773.14	0	1050.15	1999.65	0	0	1217.4	114.196	0	1344.5	775.412	1972.93	410.094	1543.56	1369.51
0.80_445.8690n	410.855	0.802483	0.0217228	1813.76	2457.73	2075.11	1832.78	254.041	1893.05	196.781	2058.27	1526.87	2697.58	1963.98	1651	80.3449	2106.12	1334.16	1812.09	2351.22	1854.68	1754.45	0	1848.55	1990.24	2080.02	1865.33	2737.69	0.924744	1830.08	1894.39	32.8526	9.00128	1839.62	87.6252	2.07204	2430.87	1605.28	548.519	2358.88	1595.6	1959.99
0.80_543.7290n	508.715	0.802483	0	732.188	1242.84	1141.43	1368.74	123.384	693.186	105.992	725.22	471.526	1343.26	838.774	648.14	21.9812	1276.62	550.151	1158.57	863.448	811.054	609.204	0	746.182	839.462	1111.54	1422.75	1172.67	0	785.663	1154.6	1.26896	0	656.561	47.4354	0	917.766	397.58	724.662	1106.52	918.545	821.462
0.82_743.5661n	744.573	0.819633	0	1492.75	1259.96	2077.47	2181.2	88.7214	1399.3	83.6109	747.833	458.338	2575.75	1617.33	1344.16	25.3127	2241.02	1111.85	2030.58	847.437	1634.65	1279.09	0	1553.13	870.843	1207.02	2144.49	1213.75	0	793.672	1269.8	0	0	612.721	13.347	0	1007.62	429.18	451.513	2042.42	967.794	854.95
0.89_429.0381n	412.035	0.8882	119.945	1332.02	2206.42	1851.25	1715.22	926.323	2670.85	733.411	2452.31	1772.39	3054.66	2300.43	1594.63	734.509	2233.72	2127.32	1744.48	2323.33	2339.22	1819.4	20.9427	1695.34	1802.91	2205.82	2162.72	2911.24	0	1453.39	2359.21	88.4688	1.3158	1390.13	474.192	147.872	1974.49	1349.45	2920.35	2770.01	1782.36	2758.74
1.20_154.0484n	137.045	1.19677	2.86468	2589.26	5358.31	3622.33	3041.35	1223.9	2255.24	1229.2	3070.03	2407.81	3365.08	5382.37	2612.81	964.639	5171.11	1564.16	2931.35	3792.45	2599.39	1686.57	0.590913	3322.16	6604.69	4446.25	3539.59	5216.74	5.57216	3181.18	3710.36	8.4938	8.78132	2300.66	436.576	5.14301	3524.74	2292.69	2759.32	2826.88	2176.45	2631.47
1.20_345.0384n	328.035	1.19677	0	951.553	1208.71	995.921	1025.93	545.899	855.196	480.399	982.512	1213.92	1133.65	993.324	1226.21	206.613	1195.78	1001.82	940.522	1085.69	931.276	1051.03	0	673.548	1307.16	941.693	1210.47	1452.6	1.57469	946.25	1157.03	1.44035	0.150995	1127.6	238.17	0	1807.13	1531.93	1128.34	1207.31	965.463	1044.93
2.97_405.0554n	450.027	2.96817	0	421.775	1212.97	795.616	1045.49	281.549	1230.26	220.69	1095.58	542.034	1708.4	1044.91	443.737	213.462	1126.39	808.3	960.4	926.871	1026.5	553.997	0	644.062	759.588	1406.4	1195.6	1231.58	0	608.347	1226.61	0	0	446.862	90.8223	0	821.99	497.793	1557.51	1247.79	919.056	682.871
2.97_480.0579n	445.044	2.96817	0	2503.7	4540.07	4377.27	5360.92	1084.63	6094.59	822.539	6099.55	2984.2	6517.53	5822.3	2355	1223.77	5957.54	4093.29	5269.57	3521.79	5599.8	2988.78	0	3882.99	4147.17	5532.34	6377.99	4961.82	0	3455.7	6743.59	0	0	2732.17	592.586	3.3956	3239.07	1781.43	6395.52	6559.84	5484.57	3609.06
2.97_282.0043n	265.001	2.96817	195.534	6290.58	10164	9576.95	12213.4	3901.59	13220.5	3444.13	12428.3	7078.85	14343.7	12717.3	6179.32	4178.98	13020.8	8920.11	11636.8	8102.29	11933.2	7167.47	63.9446	8774.01	9237.33	12476.4	13685.3	11004.9	17.3521	8295.68	14044	97.4029	15.6027	6781.32	3000.16	439.814	7602.86	5176.34	13671.8	13613.2	12313.4	8072.03
1.18_534.0516n	535.059	1.17962	0	112.433	424.109	256.498	920.784	13.2489	1027.19	19.1125	471.982	127.14	1158.13	696.281	119.844	0	1102.86	88.4745	546.82	180.24	588.16	135.361	0	68.2555	296.11	568.129	953.65	640.593	0	188.276	893.482	0	0	163.723	5.24202	0	456.804	152.863	1035.34	793.492	449.828	128.421
2.95_236.0025n	280.974	2.95103	72.8858	2295.55	6154.55	3941.09	4880.54	2214.99	6052.84	2026.45	4930.6	2753.93	8356.57	5280.23	2288.01	1590.42	5287.52	4150.3	4671.23	4956.43	4908.31	2868.77	17.3431	3492.14	4043.57	7670.24	6068.6	6477.15	22.7218	3450.56	5860.13	81.2002	13.2529	2607.32	1190.63	163.268	4651.81	3329.24	7973.33	5777.99	4917.28	3380.72
6.54_1144.3356n	573.175	6.5396	2.26974	1515.76	3014.24	2139.01	4861.27	1141.82	1429.41	724.825	1382.1	1017.05	6464.39	1508.84	1609.16	296.845	3203.33	1331.3	4596.34	2383.28	1524.23	368.022	0	391.69	1633.9	913.295	1862.88	983.177	0	1166.26	3571.02	0	0	756.587	100.848	0	267.749	1788.34	561.001	6454.13	580.042	438.336
6.75_1593.6688n	808.833	6.7453	271.083	20472.7	19310.1	27857.3	20480.4	4232.77	4540.52	4578.63	4625.09	1824.07	6551.15	4614.01	6481.67	2667.29	27281.3	9053.86	8617	9457.33	12850.3	41140.6	59.7018	4530.86	1574.89	9946.04	1282.92	7694.08	36.8627	2696.26	5887.73	29.5016	30.3488	3468.3	560.196	22.0692	1143.71	2180.86	16215.2	10076.3	17775.6	17190
6.54_1106.3829n	565.19	6.5396	91.8049	4465.59	6812.65	6183.03	13634.9	2632.17	3791.97	1987.09	4257.74	2859.35	14411.5	4361.17	4499.42	876.502	8875.55	3798.28	12842.7	5331.41	4523.71	1255.1	0	1202.29	4446.76	2267.32	4890.46	2491.17	0.32251	3584.57	9401.03	7.68519	0	2225.56	348.119	28.6478	706.978	3771.15	1416.57	16827.2	1969.62	1370.76
1.18_422.0000n	423.007	1.17962	0	923.941	2029.86	1319.01	1653.08	392.62	1075.38	262.792	1315.04	980.721	1913.08	1261.71	996.613	371.451	1669.36	1048.79	1701.9	1289.32	1714.58	898.417	0	768.541	1243.76	1068.13	1472.78	2059.4	0	947.742	1710.78	0	0	826.854	151.088	0	1677.25	802.008	1408.02	1472.11	1078.57	681.891
6.49_1442.6636n	733.33	6.48817	82.1116	2102.25	3075.89	4724.67	7434.03	734.39	1458.56	484.841	1797.01	520.676	1519.35	2800.93	1677.22	537.13	6597.92	836.047	3590.09	2202.18	1895.75	122120	9.4409	10910.9	805.18	2888.41	1376.56	3084.79	31.6669	1466.04	1956.98	50.0945	25.339	1009.08	314.468	36.4739	2265.27	427.604	3763.78	4588.22	8708.62	30361
1.18_248.0705n	249.078	1.17962	31.2727	340.969	428.741	438.151	774.982	271.974	613.867	189.583	466.063	334.9	633.852	472.274	419.9	202.799	710.168	347.472	512.186	439.586	444.01	376.173	6.32626	453.93	395.602	468.442	624.838	571.239	35.0265	328.48	523.353	45.6561	25.4705	292.144	126.949	24.7892	548.81	310.829	650.598	536.983	326.139	309.393
7.36_1193.5164n	597.765	7.35673	14.7102	1479.28	3460.83	3882.1	2189.84	513.37	1574.49	629.486	771.484	369.977	3118.1	2952.63	536.935	121.428	5234.52	925.16	2227.98	3007.13	896.293	4193.91	5.36841	1155.99	1873.95	1966.83	1015.26	1606.54	33.7691	1338.66	910.281	33.4532	26.7083	784.435	55.2319	12.6646	1596.3	594.983	6107.81	1492.64	9988.49	9481.04
7.43_634.3775n	657.367	7.4253	518.131	1033.25	73447.9	879.382	1668.58	833.148	715.948	817.766	989.029	735.73	2630.35	687.576	900.474	500.125	1123	775.266	1212.24	1349.5	734.137	774.471	401.863	1105.7	2072.65	2347.59	2451.1	1954.4	819.36	1409.26	1541.19	847.929	751.418	1280.38	469.825	519.586	1162.74	944.152	1328.11	1347.67	740.046	736.308
8.44_1072.4127n	1073.42	8.44243	471.011	4832.8	8976.04	9262.71	9200.47	2274.28	2069.79	2161.53	2511.32	2133.01	4660.04	1570.78	1907.58	1366.65	12862.2	3760.93	10744.8	5807.58	5354.08	2206.12	352.563	765.922	1343.19	3210.32	1261.47	2640.27	544.689	1776.04	2427.42	636.964	612.63	1136.34	413.636	459.044	812.538	1209.54	3996.79	8546.05	2063.97	1906.96
8.55_2009.9584n	1005.99	8.54528	528.87	20929.9	32735.6	20378	47210.8	8028.06	19545.9	9686.65	28890.3	8294.32	43915.9	25478.7	20252	5226.57	38679.5	12207.7	63683.1	50419.9	3459.42	1719.41	107.509	22372.5	29498.5	36993.2	45949.2	24090.7	166.956	27591.4	20726.3	250.106	160.894	17359.9	2735.98	708.293	9760.02	16685	3907.34	16513.3	10736.3	2322.83
8.55_2025.9203n	683.641	8.54528	60.1811	5151.7	6673.89	4054.29	11084.2	1565.62	4705.16	2108.34	7095.64	1899.41	9266.49	6282.71	4956.15	1175.41	9070.58	2850.07	14840.7	10480.3	719.692	399.776	0	5539.16	7254.61	7746.09	11165.4	4990.06	1.24884	6733.54	5095	2.7301	0	4300.64	471.945	85.9286	1952.2	3426.26	719.76	3912.55	2573.34	476.991
8.43_1275.4326n	638.724	8.42528	1059.69	63950.5	89819	104560	93861	23141.3	30306.7	27106.7	38143.2	28641.9	47097.6	23320.3	25873.6	20343	133590	47876.7	119804	63612.5	73320.1	11013.6	160.043	8067.34	17994.7	36782.4	16201	25530.9	186.611	26933.8	32098.1	326.367	166.065	16448.4	1992.87	319.551	2357.03	9540.76	38720.1	98773.8	24289.9	18228.6
14.42_502.2722n	525.261	14.4155	23165.8	12776.3	4851.32	12335.8	9309.31	10021	21979.2	6338.05	12664	16105.9	7082.17	12794.9	14898.1	16628.8	13941.9	11502.2	12482	6605.26	11051.6	16102.2	21962	11167.1	22786.1	2453.23	17579.5	17231.5	11351.6	19156.8	25062.9	12139.2	10822.5	23606.9	19650.5	21917.3	13064.6	9506.24	15021.6	13755.8	21709	24173.3
14.45_602.3254n	625.315	14.4498	10747.2	4163.72	2502.24	3677.77	2446.67	5813.89	7947.32	3402.87	4118.9	5716.63	3314.45	3771.58	4852.44	5856.67	4363.27	5125.11	3718.98	3835.15	3150.5	6788.24	8762.03	3633.65	9311.91	1382.23	8998.23	8453.55	6142.04	7262.64	11368.7	7139.73	6963.28	9401.58	7245.78	10659.5	7329.27	5897.8	7557.42	4404.98	8681.92	11096
8.43_854.5025n	450.24	8.42528	150.235	194.048	35566.3	221.536	308.713	181.384	154.112	160.441	125.131	198.642	430.219	166.637	160.656	128.78	274.024	197.29	243.362	173.494	200.717	167.823	118.705	177.483	307.412	190.016	386.625	321.83	173.381	144.704	248.205	171.17	168.855	189.603	113.886	169.194	213.013	203.246	292.38	370.394	159.081	182.237
16.03_730.4245n	753.414	16.0334	34015.5	17205.5	11664.1	21625.2	16320	17422.2	29320.9	17497.6	18047.8	25176.2	15417.4	19184.4	21893.3	20829.2	21330.5	25878.6	18564.8	13930.2	16554.4	29466.2	23622.2	18534.9	29930.7	9115.93	33446.6	26318.9	19055.5	22791.4	36326.7	23116.4	18271.1	26252.8	23883	35577.1	21219.7	17394.5	24356.2	22336.6	25305.6	34965
16.61_1068.5738n	535.294	16.6108	822.195	871.773	1623.69	1903.25	1311.83	1273.4	4864.69	589.705	1468.54	1223.78	3445.3	1469.11	1293.87	459.235	2076.48	865.125	1161.28	1467.66	695.343	1282.51	505.602	1668.21	1994.69	2604.41	4525.09	4162.73	916.442	2769.75	4349.32	1232.35	999.389	1937	665.568	932.12	2673.16	1667.42	4272.06	2038.82	2466.41	1746.92
16.78_1096.5878n	549.301	16.7823	5004.21	2788.32	2181.77	3644.43	2355.85	3083.07	5078.32	2348.94	2916.41	4057.5	2637.9	3147.61	3263.61	3187.63	3297.37	3736.96	2953.85	2311.82	2575.52	4622.9	3765.49	2879.2	4573.19	1438.7	5329.9	4720.31	3142.9	3739.23	5824.39	3273.07	3172.4	4297.22	3614.53	5295.69	3870.04	2824.52	4483.2	3359.83	4183.83	5422.19
17.36_606.8687n	571.855	17.3597	919.463	329.916	625.456	244.634	157.809	1323.29	432.956	441.701	315.672	715.655	744.033	373.891	344.357	387.012	288.938	447.676	240.758	809.576	298.941	731.341	518.836	258.272	657.306	179.762	823.332	2488.14	1469.85	446.603	1041.51	1654.14	1265.93	623.553	442.633	987.555	1628.48	1123.9	2051.89	307.18	682.678	1025.76
17.58_1086.6298n	1109.62	17.5827	23777.7	12777.1	6541.83	18001.2	15273	7492.04	25296.5	10463.5	13637.3	19446.2	7251.33	15816.2	17669.5	16653.1	17100.9	19184.4	15793.8	6336.26	14069.9	21948.2	18086.8	16150.5	21254.5	4701.7	23006.1	9780.73	7885.99	16934.2	24703.2	8867.05	7884.81	19191	20046.4	23606.9	8811.43	7141.82	9086.68	17631.5	16420	24047.4
18.43_778.4627n	779.47	18.4346	6316.89	2923.73	6532.09	4539.93	4052.73	10000.7	6360.84	4740.29	2895.66	5420.25	10209.5	61938.6	3903.85	3497.23	3872.4	5490.1	8345.73	7202.39	3300.72	5658.32	3285.03	4689.81	4868.2	4265.08	6407.51	13906.2	10595.6	4457.85	9237.36	9772.87	8459.31	4248.15	7622.14	6909.27	10447.1	7427.17	13524.1	4163.86	4049.35	6007.89
18.42_958.5665n	981.556	18.4174	845.304	515.236	1008.24	574.278	829.878	531.261	1792.71	630.361	514.246	868.631	1153.05	818.911	672.582	477.371	954.434	925.059	732.697	550.22	546.251	995.568	364.843	383.492	651.73	127.635	744.08	1046.05	565.437	380.096	925.387	1196.09	859.391	483.114	434.426	824.853	818.183	404.131	1123.15	792.561	477.002	800.436
19.49_572.2784n	595.268	19.4876	1675.59	1023.99	1548.92	1098.45	1028.19	1669.42	1191.6	1421.28	1034.16	1327.21	1954.56	1064.72	1144.9	1133.58	1152.12	1341.5	1074.62	1967.31	1105.25	1416.38	1146.96	1142.18	1368.65	1602.05	1429.23	2315.47	2168.01	1111.8	1542.53	1976.37	2007.89	1300.85	1265.72	1626.85	1965.85	1807.15	2466.09	1182.64	1220.78	1636.45
17.33_643.8623n	666.852	17.3255	1163.87	659.702	176.119	694.62	566.761	253.9	854.088	376.517	672.697	856.226	198.957	657.718	820.335	763.106	760.194	836.654	686.986	199.281	618.223	1091.66	917.743	684.942	1033.55	123.611	1082.22	379.377	273.143	743.18	1253.99	324.056	249.125	973.303	891.764	1224.2	319.982	238.555	330.47	749.881	859.8	1221.89
16.61_423.7248n	424.732	16.6108	63.7922	149.02	335.759	403.583	246.203	212.11	963.901	36.5499	356.598	265.694	566.443	342.427	242.672	35.1709	431.581	131.809	276.517	296.607	153.111	235.107	11.9809	364.149	456.346	383.432	899.286	1007.73	77.8814	1009.78	871.771	109.933	79.0539	519.342	93.9033	40.0526	711.668	373.681	977.722	386.57	724.624	385.003
16.54_746.3448n	385.171	16.5422	5581.94	3625.17	3766.17	4135.35	3372.76	4639.93	5018.25	4365.89	3627.58	4854.49	3880.17	3795	4070.83	3954.33	4045.31	4733.34	3947.83	4228.86	3557.85	5267.42	4245.03	3667.72	4947.81	2848.13	5182.38	6248.29	4638.88	3835.32	5987.75	5342.06	4736.91	4621.4	4118.64	5881.57	5198.03	4364.18	5972.04	3930.62	4441.94	5844.75
15.93_830.4647n	853.454	15.9305	5667.02	2503.82	1309.5	3208.41	2640.11	1605.73	4407.15	1443.98	2679.85	3915.52	2160.62	2661.51	3574.81	3299.09	3372.4	3827.73	2559.88	1422.35	2283.08	4864.64	3689.21	2456.33	4865.45	458.865	5347.27	2206.5	1755.03	3548.75	6048.39	1800.41	1679.91	4087.11	3912.48	6030.27	1876.24	1518.17	2134.12	4047.89	3939.94	5940.86
0.82_1157.3861n	1140.38	0.819633	0	1087.65	1489.38	1708.29	2255.37	0	1123.71	0	718.882	342.237	2262.06	1192.65	926.903	133.637	2102.85	907.127	1938.13	866.46	1281.94	1048.5	0	1097.66	847.534	1257.74	2302.76	1116.76	0	750.919	1218.33	0	0	547.26	0	0	869.924	378.304	198.465	1803.33	936.674	731.352
8.24_1433.5023n	717.758	8.24243	331.323	27344.3	13185.3	25030.4	74717.4	10223.3	4264.93	6410.71	5870.54	6584.36	2859.65	3063.87	8383.26	5153.14	26349.5	14224.8	32186.6	8039.84	6477.97	65274.3	65.7562	8750.44	3156.19	13860.5	2489.8	5965.69	20.1964	3135.09	4648.82	12.0258	22.9178	3181.5	1554.15	0.66442	385.419	1151.2	12640.3	17856.6	30468.9	29415
8.23_1503.3922n	763.694	8.22528	0	325.82	154.341	282.215	1181.2	145.642	0	9.46857	0	6.65506	2.40414	0	23.6865	4.53531	281.883	92.5522	345.046	55.6026	2.75531	1160.84	0	6.57886	0	222.535	0	9.72823	0	0	4.20654	0	0	0	0	0	0	0	267.662	135.411	386.232	487.438
7.71_1513.4534n	512.819	7.71102	3.66647	2390.41	3476.6	3564.75	3344.99	264.592	371.38	244.207	618.869	266.319	3509.4	498.144	668.557	127.054	5466.25	1427.53	1987.76	1702.47	2707.37	84.3134	2.63919	10.3356	142.271	131.932	13.094	64.0618	13.9527	193.807	76.5238	12.3103	24.7559	48.6308	2.77267	7.45825	37.1883	102.824	159.274	1973.5	67.8145	73.3539
7.66_678.4154n	362.197	7.65958	561.698	574.75	38796.4	574.124	703.702	945.667	557.018	691.606	474.978	663.403	1596.01	524.081	571.79	430.779	598.071	624.048	556.995	863.968	547.319	586.058	423.699	511.439	969.809	853.966	856.472	1368.66	1079.9	492.053	745.02	848.844	898.063	529.775	429.775	543.05	1002.86	933.285	1242.5	772.88	476.983	641.524
0.85_260.0282n	283.017	0.853917	129.27	2190.62	2796.48	2465.41	2336.72	2095.87	4279.8	1728.07	3819.61	2744.3	4055.7	3622.51	2198.47	2654.49	3275.84	3495.41	2400.85	3204.84	3629.29	2961.85	29.4866	2637.29	2365.68	3300.58	2945.6	3702.35	9.73306	1932.55	2976.42	92.065	16.9177	2021.82	1367.33	218.786	2656.73	2011.14	3587.54	3927.18	2443.81	2118.54
0.82_1085.4404n	1130.41	0.819633	0	1179.76	1602.28	1984.02	2453.66	71.4368	1245.75	57.9415	762.44	439.744	2476.47	1363.87	1039.44	162.354	2101.57	963.852	2143.95	847.307	1430.92	1202.93	0	1233.51	927.276	1361.82	2505.73	1249.21	0	853.471	1510.38	0	0	598.324	29.2267	0	999.716	448.382	619.991	1951.88	1085.02	781.961
0.82_1083.3884n	1106.38	0.819633	0	1166.74	1348.48	1887.3	2377.85	159.788	1194.36	127.097	595.893	396.983	2582.06	1318.29	911.648	72.3027	2038.82	903.289	2092.87	736.248	1311.01	1070.78	0	1155.11	777.078	1260.12	2382.76	1062.85	0	750.02	1378.08	0	0	456.597	86.8725	0	808.777	414.388	492.021	1923.99	1031.36	646.01
0.71_769.0900n	752.087	0.705283	0	42.0809	237.564	133.832	241.582	0.442875	190.57	3.00232	195.516	42.2004	320.858	179.599	12.4961	0	117.982	49.6584	202.913	104.844	208.117	16.1264	0	576.881	638.551	960.22	947.919	969.957	0	579.201	974.46	0	0	607.833	29.3834	0	739.382	357.665	1094.73	191.596	899.381	741.303
0.71_618.3117n	663.283	0.705283	3.5858	106.863	354.758	172.867	248.047	57.3853	220.824	48.9661	264.513	198.694	509.98	175.903	137.144	21.1219	231.261	167.364	240.273	273.013	201.788	147.684	0	378.234	467.081	717.559	629.703	855.98	0	435.411	810.297	0	0	509.27	67.6803	1.17345	676.121	351.693	920.608	264.755	554.814	601.781
1.20_581.0075n	582.015	1.19677	0	67.6404	287.21	206.667	794.714	0	288.277	0.483597	307.872	63.7397	746.899	341.471	59.0596	0	526.189	60.3981	535.499	127.852	392.374	69.0042	0	43.7737	223.589	673.322	788.499	472.779	0	152.642	830.729	0	0	129.74	0	0	374.625	64.0931	909.777	458.696	504.92	56.0852
0.71_640.1272n	641.134	0.705283	0	48.666	251.569	120.324	239.489	12.246	138.335	0.56953	139.175	59.2328	334.985	105.033	73.3414	4.08356	171.326	41.6971	230.62	120.845	172.662	57.5282	0	419.915	550.417	732.761	722.318	874.882	0	489.664	817.384	0	0	437.667	45.7265	0	653.85	352.162	935.232	187.5	662.28	628.081
2.99_632.1066n	633.114	2.98532	0	2732.02	3968.13	4471.68	4984.66	688.493	5920.54	434.611	6538.71	2985.3	5766.89	5874.96	2182.42	941.41	5876.84	4105.17	5339.54	3153.85	5739.57	2902.98	0	4134.82	4413.28	4856.8	6200.03	4741.24	0	3714.25	6879.71	0	0	2871.21	296.844	0	3009.51	1493.49	5995.43	6574.78	5621.86	3664.24
3.61_205.0331n	188.03	3.6139	91.1747	312.791	719.775	266.776	669.455	308.697	1481.13	235.455	459.561	526.321	953.385	407.307	367.151	137.088	466.956	311.618	1118.1	439.384	307.342	373.892	72.1134	80.0593	84.9021	171.411	76.0818	171.957	144.53	71.0592	81.1908	139.577	166.473	81.6596	79.3076	90.1728	168.892	161.007	178.965	601.063	75.7601	60.9269
3.87_239.0100n	222.007	3.86533	111.815	1250.65	1837.77	1828.22	2143.47	765.401	2414.25	582.936	2289.01	1351.22	2414.6	2209.22	1201.48	657.27	2297.48	1718.67	2113.67	1638.34	2205.92	1422.16	59.9185	1648.39	1739.08	2195.19	2530.43	2171.28	194.94	1555.66	2685.13	175.702	170.456	1309.44	418.789	128.333	1562.56	979.118	2536.95	2376.26	2296.45	1603.56
4.23_528.0842n	493.07	4.22532	0	501.448	920.335	833.1	1024.84	221.5	1039.28	153.792	801.383	535.858	1495.05	956.763	551.977	198.569	1019.63	797.596	880.065	852.41	863.385	551.885	0	641.545	780.337	1109.46	1100.61	1054.34	0	605.695	1001.66	0	0	492.56	94.0338	0	705.683	434.216	1271.95	1017.02	753.403	712.606
4.23_263.0707n	305.105	4.22532	23.723	200.64	272.562	269.595	311.2	111.833	332.843	62.7675	312.695	218.967	557.213	348.104	184.864	86.6411	275.099	261.043	284.031	268.46	289.355	226.603	23.3656	236.221	234.763	331.678	312.652	320.494	64.0702	213.919	330.482	55.6891	27.7556	204.912	49.3248	26.4851	235.31	118.224	372.652	316.994	266.005	234.419
4.23_274.0738n	275.081	4.22532	269.199	2474.31	3370.93	3451.78	4204.57	1253.94	4312.02	1006.15	4213.02	2527.23	4323.36	3832.65	2339.71	1288.95	4161.56	3116.3	4183.26	2982.17	4155.9	2577.56	214.276	3040.06	3194.18	3976.06	4433.26	3941.38	383.668	2955.19	4751.29	367.464	286.674	2612.19	824.988	253.147	2600.16	1745.52	4741.53	4173.76	4188.67	2986.01
4.11_981.2951n	491.655	4.10532	175.884	8514.69	24985.7	18930.4	40993	4269.61	9446.87	2125.66	17686.2	4611.67	21865.1	22234.3	21415.5	2180	35724.2	5144.84	14999.1	14681.4	13050.1	1316.71	18.0804	9847.98	26333.1	6169.38	18331.9	12039.3	0	19335.7	10945.7	29.3145	0	10855.6	2425.38	90.521	11598.5	7716.95	4716.81	18992.6	3325.71	3347.23
4.11_943.3481n	472.681	4.10532	134.942	9040.95	36039.9	21331.7	50913.6	5266.93	9927.54	2306.82	19376.6	4908.76	32150.9	24822.2	25819.4	2127.36	44917.5	5358.9	16307.1	19683.4	13696	1294.91	6.74448	10486.3	32853.5	7581.88	21075.9	16550.3	0	22601	12060.5	19.4711	0	11885.6	2370.57	82.0775	16269.3	9900.58	6165.46	22183.6	3269.77	3653
0.71_509.4555n	551.489	0.705283	0	32.4592	101.924	57.569	116.843	0	56.0686	0	76.0179	41.6782	124.642	62.9099	21.6812	4.95996	77.6101	30.8602	105.367	65.3353	80.1356	18.2368	0	300.144	341.18	509.237	494.184	512.372	0	320.936	590.394	0	0	389.365	28.1876	0	410.698	191.974	578.446	81.0435	464.392	399.795
0.69_504.2886n	546.322	0.688133	0	87.3028	240.349	154.701	140.061	61.3342	226.587	48.3555	177.828	120.752	272.463	159.896	108.571	21.4693	163.426	171.296	152.331	224.562	188.136	120.433	0	193.901	184.88	347.116	255.175	378.226	0	158.398	384.987	0	0	215.485	55.0076	0	280.941	170.835	354.703	235.654	237.679	265.458
0.71_197.9317n	198.939	0.705283	396.989	15578.6	24281.4	18321.7	22933.7	9448.52	17186.5	8088.2	15921	15349	23074.9	15310	15747.1	5969.02	19609.6	13320.9	21915.5	18179.5	16459.6	13948.3	220.134	23099.6	28542.2	30356.3	32341.9	35357.9	237.625	27867.3	32834	341.98	225.663	25251.7	12345.7	719.77	31994.5	23035.7	37047.7	17024.1	30461.4	29073.9
0.71_484.4654n	526.499	0.705283	0	13.181	50.9831	21.3811	47.1697	0	55.0378	4.61322	64.2154	33.6496	133.078	68.3613	12.7858	1.89395	43.6043	42.2262	43.3266	47.9139	86.7419	18.6359	0	207.734	209.715	393.642	336.567	415.133	0	165.143	382.5	0	0	268.613	24.0228	0	292.017	136.009	443.363	71.2756	249.532	269.137
0.71_1065.6560n	544.826	0.705283	4.25896	456.212	990.791	595.995	764.005	299.503	696.667	252.018	741.755	598.125	1190.79	641.832	476.907	177.943	701.445	530.968	721.665	831.698	708.025	457.893	0	1062.39	1278.32	1585.61	1478.37	1769.53	0	1101.05	1643.03	0	0	1179.35	394.819	14.8199	1503.45	865.148	1837.61	720.54	1342.56	1378.29
0.71_533.5178n	516.515	0.705283	0	20.0474	74.1671	30.5326	77.7444	0	53.0503	0	74.2563	36.9496	136.292	41.1862	23.1888	0	63.3593	24.9298	63.2903	61.6314	79.191	9.56775	0	298.632	300.968	471.54	453.517	475.515	0	244.628	496.049	0	0	357.103	16.9636	0	355.456	163.189	513.717	65.0429	373.659	386.507
0.71_909.6896n	466.843	0.705283	15.3157	976.854	1741.26	1247.51	1671.72	498.109	1450.21	460.079	1446.7	1026.62	2194.17	1379.69	964.228	355.218	1466.97	1147.11	1623.32	1433.75	1583.46	959.188	1.04042	2619.86	2993.19	4064.28	3887.84	4264.02	8.68135	2691.67	4204.28	24.1259	13.2026	2989.5	890.07	21.5963	3510.82	2317.02	4593.82	1563.21	3390.27	3280.06
0.71_221.8978n	263.932	0.705283	46.7863	1500.34	2543.88	1888.24	2087.27	1089.26	2262.76	885.708	1989	1656	2735.88	1968.84	1573.36	753.793	2104.47	1782.43	2018.63	2124.07	2012.43	1606.18	42.3109	2156.09	2243.65	2879.17	2651.27	3143.44	99.288	2046.09	2815.02	88.2576	115.104	1961.81	900.45	107.494	2533.27	1936.49	3435.22	2349.2	2406.96	2385.2
0.71_201.9147n	224.904	0.705283	548.732	1033.31	1670.08	1240.21	1271.79	1048.61	1233.05	1398.99	1062.99	1199.12	1557.83	1080.52	1147.62	798.756	1268.46	1201.14	1234.66	1426.08	1063.56	1181.04	318.655	1217.81	1579.7	1752.74	1504.54	1813.72	155.216	1388.84	1928.97	304.097	171.377	1293.72	1231.62	643.255	1806.99	1547.16	2171.94	1277.01	1521.89	1468.45
0.69_510.3329n	533.322	0.688133	0	132.767	279.542	208.83	246.671	59.5667	251.887	51.9747	252.343	161.639	398.374	203.081	150.539	51.1507	231.559	211.351	230.9	234.477	235.114	152.709	0	313.505	330.509	476.64	443.403	563.712	0	276.744	532.984	0	0	308.024	76.6107	0	464.998	261.784	615.178	286.126	388.001	416.377
0.71_584.4896n	567.486	0.705283	0	10.0495	61.8292	9.99417	57.1943	0	44.4999	0	35.3401	24.092	91.1588	31.6635	6.57898	0	26.2222	9.98111	39.0178	29.2599	44.586	9.78943	0	142.664	117.311	244.858	194.577	217.571	0	113.127	241.047	0	0	159.313	0	0	172.235	58.8467	236.07	58.3354	173.969	170.96
0.71_584.1560n	567.153	0.705283	0	9.76422	58.3578	7.4949	18.6699	9.33941	20.697	0	20.153	5.53101	35.2127	15.8173	2.42938	0	7.51007	6.70886	45.7734	3.55768	31.9586	8.20123	0	61.8302	97.2092	150.373	140.14	199.471	0	78.1227	192.851	0	0	133.059	8.82037	0	109.545	28.6789	226.401	17.2927	122.007	145.246
0.71_717.4492n	700.446	0.705283	4.10509	58.5704	158.213	94.7758	155.586	27.3464	153.347	16.9418	175.56	94.0392	342.961	180.987	31.024	5.89533	153.641	75.8835	188.682	120.728	247.476	46.2644	0.156326	521.633	525.803	936.987	858.153	875.314	0	506.225	987.292	0	0	618.804	73.7363	3.94405	625.566	361.936	949.222	206.367	800.504	649.529
0.71_742.0815n	743.089	0.705283	0	69.4984	201.879	92.3036	173.978	0.0422012	210.463	0.263006	241.701	68.5802	378.354	215.161	42.9363	0.10067	129.666	107.821	206.874	98.2135	284.862	22.9263	0	578.454	577.758	975.826	888.59	966.982	0	546.769	1056.28	0	0	626.021	51.3921	0	660.773	430.259	1083.09	251.896	824.549	684.773
0.71_865.0564n	830.043	0.705283	0	0	55.4167	31.8756	16.7264	11.7952	29.9739	10.8125	47.1047	7.02868	94.4539	54.4343	2.32773	0	46.2454	10.215	43.8392	26.9625	87.0533	3.91321	0	251.14	222.681	503.032	421.091	457.251	0	234.612	511.583	0	0	255.447	7.85048	0	397.43	115.486	556.246	98.7167	378.954	300.285
0.71_851.0648n	816.051	0.705283	0	0	55.0153	17.2984	74.9832	0.218784	87.882	0	72.0469	19.8478	151.253	80.2673	5.36847	0.0429918	47.9305	22.9978	88.7964	32.1306	96.0356	9.26291	0	248.456	251.047	463.704	492.146	549.298	0	181.974	546.123	0	0	314.124	9.07092	0	356.181	124.924	624.78	58.5876	445.507	322.209
0.71_763.3783n	805.412	0.705283	19.5734	31.3191	158.939	64.9443	236.703	47.468	145.191	38.7498	129.475	33.3078	301.781	85.7477	0.695522	0.625711	138.191	49.0549	186.508	94.6925	180.572	24.1902	0	551.141	574.665	888.308	904.048	1058.96	0	588.083	1027.87	0	0	649.179	59.225	12.9804	715.901	317.96	1319.46	159.516	863.718	714.832
0.71_818.4225n	801.419	0.705283	2.90349	13.6394	89.0629	9.97064	50.7842	36.8793	46.1581	23.177	64.0399	9.77807	151.118	57.2101	5.48063	0	42.4101	10.5574	58.7619	47.699	90.4822	0.116596	0	300.369	276.145	543.975	457.891	534.502	0	294.729	524.77	0	0	314.519	31.4766	2.12276	350.364	110.393	621.873	68.7168	368.296	323.492
0.71_758.0358n	800.07	0.705283	0	30.5138	176.049	79.644	208.452	20.8411	166.938	8.66278	148.438	47.5746	342.254	157.344	36.6983	0	175.966	80.1541	214.1	97.0321	201.464	0	0	546.107	675.934	1004.46	1031.58	1137.73	0	685.845	1002.56	0	0	617.698	25.0572	0	789.797	380.779	1240.97	204.322	852.154	766.882
0.76_305.9236n	288.92	0.7567	976.913	4285.84	6326.1	5510.26	6739.66	2228.88	5500.82	2165.93	5806.86	4078.13	7945.74	5640.56	4088.29	1982.36	6513.37	4228.68	6498.57	5114.7	5521.91	4517.9	617.934	5103.97	5740.87	7656.92	7831.18	7677.34	356.157	5656.93	8162.59	968.645	423.461	5257.71	2377.36	1072.14	6142.03	4582.98	8965.84	6478.44	7039.31	5650.44
0.71_715.0994n	738.089	0.705283	0	68.0487	172.525	121.363	184.012	0	194.747	0	178.388	45.5738	339.894	153.361	42.3963	0	170.175	70.4071	164.287	151.4	223.631	23.813	0	461.588	472.304	802.203	768.917	796.939	0	450.131	862.381	0	0	558.495	31.6331	0	542.367	339.325	884.659	216.213	679.549	561.849
0.71_730.1254n	695.112	0.705283	0	62.1962	241.47	117.164	187.427	2.29084	236.496	1.38072	231.608	71.7673	358.827	200.226	59.6096	0.195308	213.836	144.56	213.169	169.068	293.364	87.269	0	501.716	503.228	846.62	830.719	903.386	0	520.975	962.652	0	0	594.625	37.284	0	646.473	355.547	1002.6	249.13	706.701	653.567
0.76_1379.6453n	690.83	0.7567	174.033	1105.24	2394.09	1499.46	1858.16	509.909	1550.07	399.695	1953.27	1241.02	2932.27	1580.66	1084.73	309.809	1828.35	1075.5	1713.79	1927.14	1618.18	1149.97	77.3242	1757.1	2282.95	2870.87	2549.19	3332.14	12.7722	2012.82	2899.5	227.525	37.7906	2257.37	402.246	194.602	2763.39	1971.76	3358.9	1842.49	2274.19	2628.46
0.71_652.4147n	694.448	0.705283	0.0499289	155.215	550.069	258.787	464.405	19.9827	462.881	15.3941	439.658	193.051	727.514	322.464	101.07	5.10308	414.285	232.569	463.015	363.25	440.247	150.969	0	1114.86	1268.86	1901.6	1870.23	2058.21	0	1179.2	2079.66	0	0	1332.92	119.703	0.0174076	1508.27	828.145	2145.86	438.647	1658.25	1427.23
0.71_634.0827n	676.117	0.705283	0	49.8437	200.559	84.5803	187.724	8.05649	113.228	0	104.512	57.331	235.491	95.6772	29.1686	0	121.003	39.7265	199.74	91.4651	123.714	17.4311	0	345.944	444.879	644.644	686.594	725.61	0	478.029	764.66	0	0	475.184	25.4339	0	561.875	282.224	798.762	113.995	609.02	568.88
0.76_939.7807n	962.77	0.7567	94.8997	941.952	2278.27	1308.42	1629.73	794.204	1239.99	665.793	1693.75	1399.84	2628.3	1179.25	960.849	375.302	1536.09	863.028	1488.41	1909.56	1177.14	938.64	24.3116	1221.93	1896.2	2330.78	2062.8	2803.86	0	1674.27	2374.42	103.863	3.85718	1750.66	601.553	102.029	2388.63	1899.51	2914.14	1437.95	1907.5	2343.89
0.71_661.4698n	684.459	0.705283	0	79.6316	272.508	103.601	211.933	17.2795	151.352	6.95213	165.589	80.1261	335.18	150.88	54.3106	3.5699	198.124	56.0968	194.484	165.421	181.777	56.1061	0	520.773	565.248	847.096	816.76	898.88	0	484.899	945.228	0	0	530.283	68.1739	0	660.676	373.038	932.179	154.278	736.217	662.377
0.79_367.8853n	412.857	0.785283	9.15396	1394.91	2070.72	1688.32	1689.12	391.686	1638.9	324.473	1755.56	1262.38	2492.16	1660.37	1341.35	181.821	1853.28	1238.6	1656.84	1808.58	1738.25	1361.44	2.34751	1701.96	1897.7	2286.25	2117.23	2734.46	9.843	1744.68	2307.53	41.9327	19.5024	1826.84	308.163	11.3541	2250.84	1542.98	2721.94	1988.76	1888.48	2869.61
0.71_682.1198n	665.116	0.705283	0	18.5398	160.614	71.7509	134.796	0	170.447	0	176.466	52.2849	231.034	163.969	37.6504	0	108.644	75.7123	116.306	108.791	171.247	44.7807	0	338.706	430.031	642.017	589.164	667.645	0	346.199	632.224	0	0	407.568	13.4643	0	450.271	240.548	705.448	177.709	517.382	489.194
0.79_1665.5726n	833.794	0.785283	188.548	1615.73	2672.99	1852.09	2078.81	1641.64	1883.89	1366.6	2065.39	2235.39	3104.82	1755.69	1861.21	742.459	2079.54	2097.83	1948.9	2431.85	1752.2	1946.79	55.5449	1932.75	2297.53	2668.97	2381.11	3321.38	0	2007.56	2593.2	168.62	0	2027.53	1024.69	190.802	2865.94	2429.59	3289.3	2120.48	2204.33	4684.04
0.79_1779.5858n	901.791	0.785283	142.416	1622.51	2829.15	1931.94	2197.37	1238.64	1905.42	1020.86	2026.57	2059.8	3170.65	1820.4	1930.95	576.076	2114.64	2055.71	2027.79	2421.01	1807.39	2084.61	43.641	1843.09	2128.53	2714.82	2386.24	3141.8	0	1904.04	2725.72	174.081	1.93695	1821.58	675.238	190.055	2740.16	2151.97	3273.21	2203.43	2125.46	4268.89
0.79_1759.5820n	880.798	0.785283	380.655	2423.32	3355.25	2471.11	2231.19	4724.86	2878.62	4010.82	2870.21	3750.72	3744.8	2471.87	3119.18	3096.56	2509.36	3276.88	2253.66	3577	2599.3	3344.66	63.2448	2722.4	2751.51	3007.66	2601.77	3982.71	0	2286.6	2883.35	282.716	0	2683.37	3344.76	387.632	3789.82	3594.18	3512.1	2900.64	2238.2	3202.05
0.79_1555.6139n	778.814	0.785283	368.279	2423.8	4369.62	2528.43	2591.14	4477.93	2785.27	3802.9	3623.63	3886.22	4659.6	2594.39	3023.16	2877.97	2668.44	3011.99	2436.24	4082.08	2584.11	3113.76	50.6308	2935.53	3842.6	4410.9	3245.68	5483.04	2.0524	3379.23	4222.19	262.524	8.3251	3673.03	3321.05	358.191	4821.07	3994.34	5411.96	2923.92	3410.71	4135.46
0.79_1529.5776n	776.787	0.785283	162.197	1774.67	2985.47	2134.43	2444.1	1572.59	2181.63	1318.5	2227.59	2370.73	3361.73	2114.15	2065.42	766.578	2413.27	2285.02	2262.75	2690.41	2076.5	2154.42	39.213	2261.13	2617.07	3060.98	2981.44	3784.04	0	2349.26	3292.22	168.974	5.22678	2351.48	1033.83	175.521	3224.56	2501.69	3945.44	2417.27	2604.01	5125.07
0.71_689.3076n	654.294	0.705283	2.71729	188.172	596.845	298.548	461.64	51.9866	261.252	41.3929	358.647	275.411	734.163	229.209	199.473	7.57923	323.349	205.203	427.223	420.252	268.076	152.659	0	673.747	911.964	1280.33	1205.38	1471.72	0	785.491	1425.02	0	0	831.098	154.098	5.01453	1214.43	623.762	1660.16	314.508	1055.85	1057.9
0.71_630.1332n	653.122	0.705283	0	44.8784	170.994	83.8031	122.02	3.1843	118.359	0	164.257	46.9965	252.059	104.746	32.8782	0	119.977	63.2917	169.744	90.9809	154.716	48.4445	0	354.219	392.489	638.625	566.65	669.004	0	347.714	686.571	0	0	415.886	17.4496	0	498.407	242.547	760.825	146.979	506.726	511.619
0.79_1139.7385n	1122.74	0.785283	137.306	652.26	2248.69	933.882	1194.47	1195.81	870.56	900.054	1689.25	1641.27	2632.35	852.823	701.868	311.979	1176.88	672.743	1073.21	1969.47	837.999	750.778	23.7165	861.131	1809.34	2154.79	1533.92	2916.07	0	1511.6	2048.35	141.549	0	1665.94	624.085	141.22	2344.18	1851.37	3324.72	1094.72	1597.01	2765.56
0.79_1193.7370n	1158.72	0.785283	53.4384	954.26	1491.91	1071.77	979.209	621.149	1087.18	525.201	1216.87	1215.63	1672.52	1020.08	1106.52	300.032	1181.09	1033.09	934.576	1543.09	1068.86	1183.13	7.59473	1098.78	1153.83	1281.35	1248.97	1824.35	2.77319	950.578	1246.8	63.8198	6.33966	1099.49	392.88	49.4427	1507.98	1398.09	1788.28	1253.11	953.8	1417.64
0.80_611.7161n	576.702	0.802483	0	851.817	1674.45	1293.04	1688.47	148.743	845.302	105.304	910.779	536.93	2004.35	935.224	682.778	24.8472	1629.77	529.106	1515.72	1081.37	888.263	699.17	0	826.494	1156.35	1596.63	1730.64	1651.75	0	1060.24	1698.52	21.7011	2.4269	821.362	40.8653	0	1230.3	541.421	1237.17	1283.87	1324.1	1036.28
0.80_643.8255n	688.797	0.802483	39.5022	1814.51	2754.82	2099.77	2161.83	726.102	2175.8	565.241	2101.34	2086.83	2978.63	2093.21	2109.4	418.621	2284.95	2038.7	2048.84	2610.43	2138.5	2211.68	14.5753	2463.48	2649.23	3098.61	3059.18	3728.01	0	2301.11	3115.78	67.0051	9.37271	2350.06	550.663	44.5653	3218.55	2376.54	3345.63	2376.74	2531.61	2898.12
0.80_1479.5123n	740.763	0.802483	62.4882	2190.13	3130.41	2433.8	2363.52	830.856	2752.66	696.125	2711.38	2502.68	3592.44	2528.1	2438.98	335.377	2525.71	2437.24	2287.28	3141.65	2560.23	2675.81	12.1959	2802.24	2816.33	3423.01	3009.62	4087.96	0	2429.89	3231.65	82.2072	4.48477	2737.42	526.721	64.1417	3595.15	2784.42	3804.85	3050.59	2575.34	3179.65
0.80_1615.4871n	808.751	0.802483	66.4083	2027.45	2915	2312.08	2066.42	829.715	2563.82	702.981	2421.06	2266.26	3268.05	2375.18	2293.53	389.133	2379.32	2320.97	2126.24	2932.28	2339.92	2506.94	17.3732	2586.03	2615.74	2985.19	2609.47	3652.71	0	2226.98	2807.48	102.391	4.06079	2417.72	481.951	75.5509	3270.45	2601.28	3420.88	2747.3	2280.57	2943.56
0.80_599.7277n	644.699	0.802483	0	647.582	1141.02	977.286	1161.33	182.403	619.346	140.08	660.583	433.33	1348.82	730.083	595.345	51.9481	1102.72	506.658	1025.21	782.583	692.062	562.686	0	649.006	805.825	1058.88	1222.38	1165.07	0	726.53	1132.42	6.95874	0.443656	592.318	88.0554	0	871	420.468	481.931	964.745	876.944	687.004
0.80_575.8563n	558.853	0.802483	3.56924	1019.39	1774.97	1272.76	1421.53	447.161	1167.75	347.284	1176.74	1129.28	1823.54	1142.9	1145.96	144.677	1338.7	1100.69	1370.55	1445.42	1145.43	1218.1	0	1258.58	1505.91	1785.9	1831.12	2246.29	3.77664	1365.06	1852.07	20.637	13.3994	1267.05	302.465	2.24108	1916.38	1296.75	1509.43	1354.25	1499.15	1535.97
0.80_573.8605n	556.857	0.802483	6.67761	2283.81	3230.64	2478.58	2453.16	628.199	2474.92	512.706	2466.78	2511.8	3330.43	2336.78	2538.07	176.269	2538.1	2357.29	2263.36	3114.65	2398.02	2678.58	7.15323	2649.84	2766.67	2913.66	2773.46	3694.87	0	2435.32	2865.29	25.2992	8.85454	2538.19	389.006	8.01715	3383.11	2593.97	2121.36	2777.05	2426.97	2734.54
0.80_571.8141n	536.8	0.802483	0	934.189	1086.81	1280.64	1281.48	132.139	907.889	112.364	765.269	527.595	1203.38	1019.46	824.448	55.0841	1450.25	683.416	1194.83	986.168	1008.22	805.447	0	861.886	745.911	842.127	1354.19	1024.32	0	659.297	809.276	0	0	666.025	84.7904	0	839.609	414.124	251.901	1359.41	621.444	688.161
0.82_717.6191n	682.605	0.819633	0	995.645	765.624	1336.07	1285.24	45.3711	976.328	36.7475	524.025	415.882	1661.33	1103.53	953.993	8.73002	1242.98	798.635	1213.15	596.641	1127.86	926.491	0	1094.27	604.218	705.064	1294.58	742.007	0	524.437	831.594	0.558104	0	452.317	21.0657	0	669.167	460.87	485.843	1327.13	614.981	526.696
0.82_1479.2329n	762.606	0.819633	0	681.936	1106.69	1008.53	1271.73	86.5028	685.676	85.1442	669.56	401.725	1510.43	774.194	613.899	1.78044	1153.1	487.093	1122.32	732.13	781.637	606.005	0	709.947	836.582	1093.23	1280.68	1072.61	0	770.367	1252.69	0	0	549.715	27.0022	0	801.778	403.791	825.119	1047.16	955.994	662.768
0.82_1689.1847n	856.591	0.819633	0	429.332	152.956	658.771	609.02	0	425.393	0	67.5702	19.7226	901.388	528.619	418.995	15.2267	680.869	424.201	564.59	71.8233	567.453	428.638	0	527.319	91.2036	136.572	597.851	104.024	0	82.6253	138.036	0	0	59.6753	0	0	94.5459	12.61	11.4591	676.649	88.9806	73.0462
0.82_1753.0862n	888.541	0.819633	0	484.138	553.869	751.166	921.528	58.3841	452.187	43.4189	302.616	187.219	1031.68	594.266	439.725	0.633488	920.924	353.583	794.924	392.425	565.071	436.057	0	564.931	355.537	408.064	938.255	497.312	0	312.06	436.41	0	0	266.461	28.9849	0	394.772	172.884	36.4167	782.281	335.615	293.807
0.82_1777.1057n	900.551	0.819633	0	481.976	223.142	749.431	746.775	0	477.005	0	111.019	2.39972	1082.86	523.697	381.982	0	849.364	344.018	740.405	72.0876	623.747	459.678	0	517.255	75.7196	263.164	730.943	104.759	0	76.3162	192.839	0	0	54.49	0	0	69.0994	0.30877	0	711.272	146.234	40.6662
0.82_1940.9415n	971.478	0.819633	0	389.277	403.741	591.115	687.698	100.61	424.829	67.1172	192.156	116.516	961.47	473.519	386.179	43.3758	712.368	337.882	637.391	256.909	452.856	377.786	0	425.612	279.212	365.613	688.919	366.884	0	234.928	422.383	0	0	176.267	49.7545	0	294.714	115.069	330.055	602.194	278.468	185.822
0.82_1976.9148n	1000.46	0.819633	0	386.576	127.918	558.517	596.599	0	274.789	0	23.4097	0	772.361	398.822	264.912	0.0442778	594.491	221.755	536.278	27.7631	415.828	292.264	0	357.791	42.9012	116.35	573.379	22.835	0	48.8617	124.299	0	0	12.0621	0	0	26.7162	0	0	502.68	88.8076	36.7114
0.82_1117.3901n	1162.36	0.819633	0	1255.79	1056.78	2188.05	2625.87	24.5851	1325.14	19.6947	396.245	94.0899	3145.18	1545.31	1074.06	0	2384.64	850.064	2312.7	343.135	1565.89	1171.88	0	1333.08	507.452	998.305	2675.14	570.977	0	508.806	1052.98	0	0	225.999	5.62068	0	417.659	107.249	13.4765	2006.49	835.182	323.575
0.82_1149.3918n	1194.36	0.819633	173.86	1058.66	2085.59	1610.7	1999.73	605.383	975.524	425.665	1122.81	838.466	2389.87	1097.75	1064.58	465.987	1844.22	798.262	1737.46	1392.29	1152.37	1165.01	41.1808	1036.5	1305.4	1818.35	2175.39	2048.98	14.7172	1206.7	2181.13	93.7075	9.45578	987.63	287	127.542	1516.2	909.632	1756.12	1573.14	1488.41	1529.2
0.84_331.7817n	314.778	0.836767	0.925482	930.51	1677.23	1430.67	2082.43	87.4731	827.054	90.3384	891.66	484.845	2209.77	852.536	692.386	29.0456	1738.28	496.683	1941.73	974.669	817.294	862.833	0.968767	720.012	1001.45	1711.85	2003.81	1431.42	5.49859	1126.97	1778.16	2.37924	5.58568	756.446	35.2427	1.07262	965.574	438.852	1200.08	1151.93	1561.65	499.906
0.84_329.7633n	374.734	0.836767	0.497868	1066.91	2072.2	1668.56	2435.15	254.014	909.966	244.134	1100.59	737.276	2458.77	1027.99	830.947	36.0149	1943.28	592.17	2243.39	1197.2	941.134	1028.97	0.189399	864.169	1352.12	2215.92	2330.65	1987.66	6.20438	1501.63	2394.66	2.20057	5.81518	1027.24	108.172	2.8046	1356.99	816.77	2147.75	1355.75	2037.16	847.545
0.84_232.9748n	215.972	0.836767	268.953	790.36	490.955	962.521	1014.22	104.285	764.639	104.407	389.401	267	514.505	892.144	636.455	54.4083	972.041	614.046	1011.23	487.103	901.563	664.843	120.273	811.292	387.19	392.47	1049.09	448.839	107.198	405.17	285.83	267.808	110.452	329.941	70.7097	206.063	372.257	214.286	37.425	930.262	330.021	450.802
0.89_530.9586n	531.966	0.8882	22.3166	366.329	645.477	480.943	392.238	196.073	606.118	139.965	602.439	366.674	1074.26	498.577	395.329	179.641	718.59	496.551	480.442	625.381	578.357	405.432	5.22978	364.23	464.771	643.412	595.175	991.412	0	318.496	749.178	34.6189	0	330.889	92.8143	18.7009	491.919	329.214	972.25	743.883	417.344	976.716
0.91_640.1953n	685.166	0.90535	0	198.298	288.894	251.288	117.927	246.471	1164.26	130.974	745.915	494.02	449.07	651.444	298.066	250.211	321.919	927.328	166.985	541.844	657.131	438.908	0	417.963	273.759	355.385	300.256	493.715	0	165.3	309.13	0	0	187.723	66.739	0	357.506	240.618	443.584	698.783	192.954	143.741
0.82_2040.9572n	1032.48	0.819633	0	422.036	403.112	698.326	768.505	0	489.71	9.51126	145.002	68.6658	939.606	483.662	336.14	21.9345	725.112	330.529	696.261	194.626	546.932	406.529	0	438.141	218.542	288.196	840.729	268.889	0	175.407	291.943	0	0	125.107	0	0	174.975	48.9348	22.1469	678.8	230.16	151.708
0.94_799.4486n	782.445	0.939633	0	202.554	562.803	526.063	749.467	10.9046	86.8059	20.0165	165.85	120.313	625.171	144.649	193.155	2.68507	378.909	77.5424	588.822	281.513	125.104	170.482	0	203.393	351.377	493.108	612.517	774.671	0	430.476	712.114	0	0	260.972	1.82251	0	336.033	142.21	841.477	247.143	458.463	220.916
0.97_315.9757n	280.962	0.973917	29.3592	1162.08	3086.28	2543.72	3511.62	361.343	2419.71	307.791	2681.8	788.415	4361.23	2600.53	700.025	194.412	3106.64	1212.85	3293.38	1896.22	2324.23	1000.78	16.7051	1616.69	2106.19	3682.13	3527.49	3707.33	103.031	2211.46	3747.78	89.0424	93.1331	1212.84	200.521	47.4436	1769.5	678.61	4202.82	3114.78	3122.53	915.005
0.89_297.0928n	298.1	0.8882	0	111.113	470.686	232.966	237.902	122.794	187.758	121.025	152.798	211.554	321.047	67.2074	103.422	62.2893	274.61	239.937	159.801	215.746	129.602	199.204	0	146.443	240.15	199.492	250.417	455.342	0	187.006	288.588	0	0	147.614	57.6139	0	728.219	127.108	497.916	306.092	234.874	242.801
0.82_2180.7419n	1091.38	0.819633	0	427.37	497.582	701.877	852.117	22.3215	476.276	0	231.96	112.096	887.947	476.985	427.441	160.375	762.201	385	727.836	288.079	455.904	528.801	0	484.602	291.818	382.832	942.013	369.254	0	237.811	400.943	0	0	170.904	0	0	285.484	125.271	49.7731	611.149	277.244	233.413
1.18_502.0302n	544.064	1.17962	0	118.706	372.766	250.197	1142.79	53.9149	545.185	14.1758	454.023	143.618	1524.58	601.829	134.996	0	939.467	147.619	719.941	233.327	604.999	126.814	0	105.572	324.854	916.959	1060.06	712.955	0	202.312	1245.84	0	0	181.829	11.752	0	485.429	159.73	1267.17	851.323	739.253	128.409
1.18_1550.1046n	787.051	1.17962	0	0	97.0203	39.7607	214.632	0	90.7217	0	35.6487	0	261.217	81.5368	0	0	159.796	0	130.054	1.44672	86.8065	0	0	0	18.3714	117.754	212.927	89.3415	0	13.4064	207.787	0	0	4.52298	0	0	51.4921	0	271.172	129.919	115.351	0
1.20_550.0466n	595.018	1.19677	0	34.6169	291.512	159.647	418.865	17.4192	275.237	10.1442	162.042	45.5751	482.966	225.432	51.243	0	349.289	48.8803	275.179	91.4103	207.738	61.5398	0	44.73	173.251	351.095	432.693	334.719	0	127.179	403.653	0	0	78.9248	4.54352	0	261.044	81.8714	550.134	313.863	216.843	79.2917
1.20_605.0333n	588.03	1.19677	0	49.1646	487.773	338.808	1442.78	9.51546	482.126	2.24479	435.088	68.0393	1308.07	512.25	37.8019	0	979.174	71.6894	996.179	194.502	616.365	61.3587	0	32.4743	273.787	1054.03	1250.21	731.932	0	219.808	1407.05	0	0	156.619	0	0	506.846	48.5218	1418.22	767.423	899.782	99.1907
1.20_1538.0978n	781.047	1.19677	0	0	65.84	25.1422	200.917	0	96.3755	0	43.1715	0	262.681	64.9094	0	0	147.024	0	119.662	16.3859	68.1094	0	0	0	18.2061	120.489	193.516	77.2567	0	11.8376	209.516	0	0	2.22781	0	0	34.8563	0	259.04	135.265	88.9505	3.88358
7.17_590.3517n	613.341	7.16817	614.751	801.526	58295.3	767.667	1058.43	924.877	768.849	860.158	617.767	813.497	2330.14	783.618	780.594	518.413	829.314	769.72	781.496	1063.59	761.144	727.469	468.726	798.715	1628.14	1208.54	1228.23	1621.51	946.968	785.554	1111.05	941.991	858.119	838.807	532.146	624.751	1098.18	934.929	1381.06	1108.82	685.034	761.303
1.20_1648.0390n	825.027	1.19677	0	1.02158	59.507	19.514	197.699	0	61.2499	0	39.8495	0	216.527	55.9648	0	0	125.501	0	117.308	5.7676	46.6276	0	0	1.31682	12.2457	125.267	192.336	66.7627	0	7.1683	198.381	0	0	2.14844	0	0	39.3954	0	239.713	106.029	108.699	0
1.20_1788.1640n	895.089	1.19677	0	0	42.2507	13.7106	362.747	0	132.704	0	46.2581	0	431.414	111.401	0	0	219.268	0	142.79	5.10463	84.6232	0	0	0	19.3964	216.768	308.588	42.3876	0	9.19599	354.781	0	0	0	0	0	39.0334	0	413.994	190.721	140.825	0
7.29_898.4443n	921.434	7.28815	0	117.14	416.421	368.799	205.735	32.1225	124.538	49.6927	45.3595	20.2321	526.789	114.13	30.1365	0	532.806	302.167	327.706	309.056	39.5115	180.758	0.989606	56.7767	191.968	879.116	151.969	262.765	0	134.766	201.506	0.0513439	0.357894	55.3201	0	0	232.456	38.7112	1879.2	187.188	3695.66	1907.39
1.20_1806.1195n	926.049	1.19677	0	0	39.0985	9.50095	184.52	0	87.6176	0	7.93356	0	321.727	73.8717	0	0	129.054	0	108.034	0	45.61	0	0	0	0	130.05	210.947	29.5532	0	4.78961	202.975	0	0	0	0	0	24.0626	0	263.818	115.599	98.1913	0
1.20_1820.1075n	911.061	1.19677	0	0	32.683	12.9426	248.748	0	104.268	0	31.3412	0	342.147	92.7821	0	0	165.662	0	109.785	3.41931	83.174	0	0	0	13.7638	165.029	248.624	14.9989	0	1.67862	292.02	0	0	0	0	0	44.7881	0	345.636	157.476	122.4	0
7.34_1027.4881n	1050.48	7.33958	18.8533	537.755	1556.34	1967.62	1221.84	311.586	1924.8	416.865	400.142	353.139	2323.14	931	243.703	71.246	2617.85	1266.11	1833.63	1373.26	453.332	1093.73	12.2552	345.238	648.312	1765.44	944.314	1339.57	18.3867	892.691	590.978	29.1418	34.6939	282.166	27.6778	15.0176	2212.6	226.176	6940.93	1118.85	9388.21	9429.79
7.41_1002.2998n	513.148	7.40815	0	122.658	315.696	285.054	234.89	16.9345	20.06	3.40408	29.2437	6.44934	210.692	118.821	32.3086	0	385.618	174.472	129.237	149.075	26.6111	193.014	0	3.92419	41.5379	291.358	3.10849	110.115	0	22.8078	39.6223	0	0	13.8177	0	0	8.07388	8.62503	223.409	82.1191	392.51	473.63
7.48_180.0415n	163.038	7.47672	394.503	8145.9	12122	10485	14630.5	3314.48	12857.4	3290.78	10073.8	6176.81	14182.3	10771.2	6784.72	2381.49	13113.4	6051.64	11643.7	6927.09	6799.85	7395.55	254.123	3680.42	4129.65	3781.59	4610.76	3240.9	354.111	3100.25	5137.97	509.251	402.536	3684.75	894.167	339.625	3264.92	2900.21	4455.36	12215.1	3315.75	2557.78
7.48_398.0314n	399.039	7.47672	1.25391	1100.81	1965.21	1835.86	3473.48	142.452	2834.96	162.292	1661.6	612.253	2544.35	1940.79	767.255	72.7147	2792.97	571.53	2219.4	630.173	686.065	847.585	1.75916	203.696	252.111	165.055	321.997	119.038	0.497312	144.422	381.603	1.17559	1.21717	199.66	3.37233	5.98264	146.549	101.614	236.543	2435.83	164.07	73.242
7.48_578.0755n	579.083	7.47672	0	73.7189	185.099	164.895	491.026	0	331.475	0	139.299	18.4494	337.92	179.698	28.8634	0	349.412	17.1648	227.59	18.1034	28.5495	27.7033	0	46.8394	0	80.0607	30.9016	0	0	8.02915	14.8162	0	0	28.55	0	0	1.44075	0	19.6868	266.602	25.6483	18.3306
7.48_277.0258n	260.023	7.47672	16.0065	1445.32	1916.97	1832.31	2336.4	578.659	2207.73	615.316	1733.56	1189.98	2186.16	1882.64	1282.58	408.223	2180.98	1108.53	1951.58	1211.55	1235.9	1394.43	0	652.107	748.478	644.083	815.698	534.058	0.452595	533.169	936.49	6.87071	13.3274	660.615	141.946	0	585.488	498.746	762.295	2136.23	554.131	447.242
7.56_898.4463n	921.436	7.55673	2.1891	475.875	1484.18	825.26	2484.47	261.153	188.061	166.834	468.772	261.609	896.87	577.847	470.436	110.433	1539.53	411.025	1345.82	955.634	439.898	15.6825	1.46513	447.914	1456.84	1661.55	1512.45	735.779	0	1233.41	1450.77	4.96091	0	658.44	86.5748	3.26536	502.47	393.449	813.751	1328.14	608.57	170.9
7.48_230.9963n	232.004	7.47672	59.9614	300.779	865.742	419.367	563.339	267.3	576.253	191.445	353.277	256.773	1065.26	413.259	272.694	110.773	513.079	271.633	446	566.059	238.725	342.752	25.4025	149.545	184.892	294.906	184.495	297.538	100.454	120.256	247.231	105.171	102.676	129.046	45.3435	47.5739	281.799	258.362	386.97	509.401	108.746	119.439
7.71_1459.5434n	730.779	7.71102	72.6689	19291.4	28231.3	28462.9	28089.3	2983.31	3719.99	2825.58	5637.44	2965.59	27255	5013.82	6010.63	1727.14	41974.1	11877.1	15956.5	13376.8	21089.7	2551.41	70.2068	578.367	1955.56	1342.44	538.935	1077.22	52.2251	2298.34	1135.32	0	5.42188	949.988	313.068	18.533	107.294	1242.14	2241.83	15572.4	1344.06	1350.38
7.85_738.3922n	381.194	7.84815	156.443	223.556	31334	214.005	350.09	288.752	247.509	221.884	148.376	227.878	822.668	208.37	202.901	117.237	264.369	232.09	253.522	285.864	229.506	225.957	116.045	209.49	484.022	409.226	379.672	541.807	310.961	189.133	308.819	265.941	256.145	224.23	130.045	152.976	376.732	280.216	506.772	336.228	249.178	273.439
7.92_217.2034n	218.211	7.91672	1034.15	38358.6	69009.5	73227.4	74062.5	21087.1	160021	14339.2	62575.5	40835.4	88912.1	34285.8	35181.5	16446.3	65175.1	34698.8	63264.1	47286.1	53825.1	29755.5	672.144	69371.5	61849.2	83925.8	120201	85453.4	247.626	78040.4	131504	882.506	353.363	63799.5	22264.3	4973.49	59066.2	45504.9	114704	59041	123478	88517.1
7.95_1324.5214n	663.268	7.951	96.2216	9784.92	16769.1	15594.1	15835.6	3497.15	3655.55	2613.53	3990.47	2611.26	10109.5	3225.89	2363.82	1436.49	15374.7	5525.35	15770.1	11216.3	11314.3	18381.8	0	2326.64	2713.39	3508.6	2791.57	4935.55	3.77563	5181.32	5807.47	0	0	2431.19	247.832	2.64716	400.825	2240.36	7039.3	11276.3	3963.29	4547.81
8.02_1393.5114n	708.754	8.01958	1.17574	191.708	641.604	375.468	817.986	77.5238	99.8986	40.4209	155.899	63.7444	428.704	250.774	168.709	20.1055	680.82	206.627	637.367	378.191	200.465	131.283	1.35954	12.9832	260.545	68.2428	130.402	99.3709	7.29289	213.576	165.145	8.58909	6.86646	58.4156	1.92093	2.21012	28.6436	32.8623	66.9402	496.567	47.6346	55.3113
7.66_694.3667n	359.182	7.65958	227.31	335.614	25567.3	757.568	639.835	292.487	368.109	276.674	304.555	341.634	700.677	404.068	336.005	195.289	614.205	350.676	734.659	414.778	350.947	329.971	173.286	409.257	670.721	461.649	520.619	533.973	269.343	322.98	408.526	231.271	264.93	315.415	264.907	244.684	340.912	299.026	474.568	858.058	264.376	304.74
8.43_1269.4204n	646.708	8.42528	305.01	21993	39316.9	35103.9	31453	9751.28	10780.4	10155.7	13470.2	10410	19745.1	8147.82	9099.61	7224.23	44047	17466.1	39254.8	27004.7	25116.2	3870.43	1.52438	2825.86	6411.76	15956.7	5771.23	10701.2	7.07362	9493.72	11596.6	33.7527	0.315104	5624.21	655.662	20.9914	926.496	3877.18	16155.3	33999.5	8463.07	6540.74
8.44_1237.4851n	619.75	8.44243	1519.56	93581.9	134575	153018	137107	33833.2	43146.3	38396.7	55340	41025.2	69691	33530.5	37220.3	29652	199024	68445.7	177876	93868.2	106748	15950.4	144.954	11888.8	26261.3	54700.5	23376.4	37828	157.277	39284.7	46521.8	338.567	102.482	23875.2	2959.56	333.762	3514.49	14058	57568.5	143693	35363.2	26428.3
8.60_893.5708n	469.775	8.59672	94.7004	145.287	28554.9	137.037	206.56	154.719	134.291	127.524	90.2566	119.912	306.688	104.275	98.3098	80.9864	169.142	152.268	184.619	166.927	115.001	100.814	69.3884	116.985	170.831	151.489	163.626	233.958	142.379	104.496	142.911	152.311	134.108	128.785	77.9538	104.868	184.178	156.842	253.052	245.912	116.036	89.7584
8.60_914.5051n	480.242	8.59672	68.3341	58.2281	5916.27	55.4982	66.7314	70.5492	61.7406	71.4863	46.7887	75.0456	141.016	49.5757	68.3047	54.2816	72.0844	76.0927	63.5341	78.4131	64.1526	67.8149	45.5874	59.799	88.8852	62.4593	74.9272	127.112	90.9388	66.8215	79.2563	84.2891	66.2513	63.7022	49.1391	74.7265	86.4605	92.6491	123.075	92.8726	69.1311	90.2397
8.75_942.5539n	494.266	8.751	135.567	157.082	18628.2	139.422	177.362	147.84	151.48	154.512	127.301	162.127	253.396	129.598	139.435	113.093	152.053	179.817	127.629	132.996	150.025	153.288	96.4591	189.307	198.82	309.724	203.251	262.27	125.287	200.721	192.052	142.301	131.478	216.645	90.8658	162.105	174.999	156.598	258.127	296.203	187.056	153.079
8.77_284.0923n	285.1	8.76813	1682.35	1921.19	3123.79	2117.35	2456.08	2692.56	2085.22	2530.16	2192.77	2151.95	3423.42	2126.17	2080.22	1771.37	2467.56	1908.22	2178.89	2810.82	2015.35	2093.12	1700.99	1822.05	1757.6	2426.31	1942.61	3083.79	2634.49	1777.99	1884.27	2611.64	2449.65	1749.47	1644.68	1715.54	2789.64	2493.25	2935.19	2216.2	1711.46	1776.56
8.73_958.5329n	502.256	8.73385	71.5347	53.9699	4510.11	71.2215	92.3462	88.6535	53.2413	59.4543	74.08	83.5953	126.053	72.6535	82.8	52.965	66.2626	74.5447	67.9079	77.473	68.4574	90.6458	37.0561	61.2541	81.0606	54.8824	106.913	82.0432	94.3554	68.4022	86.8753	101.648	92.8093	84.4766	51.8433	75.1513	112.429	46.0419	109.194	130.66	63.2823	75.2527
8.68_838.4725n	442.225	8.68243	31.0118	3.28748	3336.13	11.4357	10.5264	45.6607	10.0715	34.5868	9.15848	30.1133	59.9834	13.4338	5.5871	7.66232	14.7423	12.7429	7.64771	46.7994	7.91739	7.20172	14.5064	23.642	7.04147	21.5299	16.054	84.0611	68.5471	21.6076	12.7135	81.1662	76.9621	26.5974	13.1377	17.903	60.7153	28.2444	100.52	11.2331	37.7106	36.3831
8.60_898.5308n	472.255	8.59672	146.346	171.309	26234.8	170.218	227.716	155.367	147.168	155.671	142.114	196.368	349.455	178.859	135.31	116.514	159.013	182.659	108.574	155.154	122.39	159.218	96.782	160.461	209.837	177.252	235.761	285.846	177.863	121.309	185.668	193.155	165.8	167.181	120.383	166.896	203.698	174.071	268.057	300.643	146.942	177.324
9.05_1030.6097n	538.294	9.05385	182.488	172.966	6896.64	215.573	212.728	134.431	205.54	141.596	165.94	220.649	235.552	178.859	209.833	156.595	213.807	261.93	186.061	124.465	226.111	201.585	155.516	190.173	215.669	120.657	262.945	207.263	115.479	176.237	257.937	145.836	121.408	225.275	179.825	214.389	180.79	141.846	251.745	385.625	178.916	236.17
9.23_724.4457n	707.442	9.22528	354.314	267.87	750.792	276.445	263.264	766.865	263.872	592.041	245.245	378.481	846.247	240.238	338.726	280.539	285.967	321.159	212.378	629.304	264.875	349.702	277.118	271.888	306.98	644.095	334.192	763.024	847.801	267.862	363.601	720.94	807.392	277.669	295.44	384.932	728.009	672.093	825.585	336.927	275.9	367.666
9.36_706.4327n	729.422	9.36242	4655.65	3502.95	7063.22	4020.74	3902.48	7228.07	4183.48	6133.52	3797.71	4487.56	7881.35	3868.9	4492.97	3924.13	4216.53	4697.27	3785.89	7095.62	3886.21	4718.4	3625.91	3925.13	4152.74	6641.51	4768.25	8636.11	7495.57	3657.34	4514.55	7658.73	6968.65	3715.25	4100.1	4847.86	7550.56	6791.46	8052.68	4652.28	3617.62	4726.11
9.50_742.3939n	383.195	9.49957	458.206	341.683	641.573	392.023	362.379	696.693	399.183	613.518	359.456	419.815	868.167	381.518	449.546	369.762	401.932	437.138	378.745	663.474	462.686	454.249	351.28	371.931	373.993	586.556	458.792	874.21	755.67	373.813	456.867	720.123	629.103	374.914	407.568	474.84	771.202	662.473	943.082	459.663	347.306	466.678
14.28_449.3078n	472.297	14.2784	109.009	404.955	2866.3	162.43	7.05153	275.588	3041.44	93.0784	187.109	0.523585	369.132	216.068	278.703	152.141	877.123	177.335	1342.89	366.167	121.93	397.777	32.113	8.47731	1284.22	19.4944	953.287	5148.78	82.4232	74.8581	699.771	92.667	38.0638	537.797	8.30899	101.093	629.465	352.155	2279.73	1713	399.83	876.386
14.47_640.2710n	321.143	14.4669	6995.42	2336.76	1056.01	1855.74	1072.21	4153.72	4549.71	2282.55	2311.45	3256.76	1681.56	1928.44	2528.67	3469.52	2138.33	2968.28	1727.77	2221.69	1398.27	3922.27	5437.97	2152.83	5899.88	688.637	6101.96	8193.43	4620.14	4813.13	7980.87	5413.38	5034.99	6093.92	4393	6996.53	6088.3	4415.03	7048.53	2071.33	5871.64	7612.88
14.57_449.3073n	472.297	14.5699	100.69	502.866	2743.38	178.922	9.29158	608.443	1572.56	10.2704	102.763	16.3438	506.828	430.216	253.852	90.3559	907.804	148.703	2302.32	814.09	57.4522	656.259	11.6759	9.11969	777.579	8.68945	149.625	4229.21	115.507	81.7544	823.743	167.632	131.557	590.991	8.71844	157.052	583.949	91.8028	1004.39	431.531	402.375	337.472
14.66_352.2209n	317.207	14.6556	993.908	153.377	160.474	115.167	22.2161	921.801	527.161	384.582	185.267	375.782	406.58	148.723	230.294	317.017	157.38	395.077	96.2586	431.572	117.873	478.858	598.903	169.101	710.046	69.9789	826.891	1488.37	925.658	488.704	1062.87	894.953	885.244	759.649	513.473	1060.4	1274.17	962.319	1145.12	134.77	663.898	1046.24
14.64_590.3401n	613.329	14.6385	9020.47	5161.72	4181.57	4716.73	2969.6	8877.44	7546.17	6245.06	5011.04	7327.45	5141.66	5046.33	6326.81	6221.04	5428.63	6223.9	4651.46	7164.26	3807.54	7284.68	7780.14	4548.02	8225.5	2956.12	6956.4	9429.3	8544.34	6402.75	8718.33	8700.23	9223.89	7402.59	7433	8578.17	9204.1	8561.79	8770.04	5104.04	6799.81	8574.71
9.67_808.4552n	427.217	9.67098	979.717	689.509	1376.23	835.76	734.157	1449.71	842.334	1201.09	774.28	908.939	1633.21	787.339	845.339	767.713	878.685	874.918	789.343	1363.41	839.188	983.837	675.301	770.373	870.577	1157.9	975.134	1744.57	1487.18	722.202	1008.51	1439.96	1397.85	770.027	800.982	947.143	1498.73	1296.39	1641.35	948.459	747.772	1017.68
15.23_357.3575n	358.365	15.2331	44247.5	33531.7	65619.4	45771.1	32399.5	50486.9	71912.5	37034.7	50365	43674.5	59582	39498.1	43117.5	35613.1	58977.4	45387.5	46501.1	46640	36471.1	63009.2	35286.7	69039.3	79897.2	62974.5	178676	154432	44090.7	108548	179206	50526.8	47558.6	101027	45735	53794.3	124565	69107	180375	75139.5	145765	115977
15.35_572.2572n	555.254	15.3532	1399.26	406.213	555.369	383.504	213.751	1403.96	906.982	580.509	458.786	541.538	620.209	419.007	488.422	549.436	474.649	538.515	331.857	739.934	296.013	797.374	871.248	412.25	973.83	305.1	1171.18	2794.75	1555.62	707.069	1782.87	1917.1	1827.41	2011.36	680.346	1497.23	1899.38	1423.85	2572.83	396.835	1043.74	1624.64
15.42_702.4151n	725.404	15.4217	4073.73	1614.94	3172.29	1824.58	1523.2	4860.68	2836.97	2376.25	1916.62	2473.43	4456.48	1569.99	2106.92	2189.67	2105.55	2433.33	1531.25	3498.08	1466.66	3037.58	2907.02	1604.27	3469.45	1832.39	3585.56	7444.18	5515.35	2396.41	4240.76	5994.45	5237.92	3226.55	2442.58	4361.13	5851.16	4589.84	6931.38	2211.14	2897.81	4177.3
15.59_472.2424n	495.232	15.5932	22553.3	16176.5	26330.5	18860.1	15553.1	32620.7	26772.8	21725.9	20596.8	20553.3	35434.5	18691.2	17762.6	17093.2	20411.5	19562.7	17768	30848.3	16748	21800.2	18214.2	17663	25809.6	27234.9	27944.2	49339.8	31929.8	25297.3	32903.2	33798.7	33004.3	24505.6	18740.7	23134.5	41070.8	34882	46046.5	19487.3	27781.5	27400.8
16.17_554.3168n	537.314	16.1706	1223.65	356.579	434.759	355.028	184.032	1322.16	860.499	698.896	386.813	588.929	705.816	328.505	415.444	561.977	456.756	631.117	365.43	941.251	305.767	843.015	746.493	303.254	931.678	318.275	1090.87	2146.08	1550.78	650.123	1353.49	1640.14	1611.71	871.155	690.242	1240.11	1707.07	1278.13	1911.62	412.128	787.916	1250.26
16.61_1110.6523n	567.324	16.6108	4152.07	2550.27	3582.02	2978.21	2337.23	4809.91	4060.29	3682.02	2536.08	3260.72	4279.02	2622.45	2805.21	2816.68	2879.82	3284.69	2560.18	4026.88	2483.55	3639.98	3309.93	2566.82	3799.14	3006.55	4396.07	5740.54	4841.86	3209.43	4704.95	5220.13	4909.25	3758.27	3244.71	4362.22	5263.22	4705.81	5900.69	2976.23	3449.88	4310.68
16.63_302.6784n	325.668	16.628	231.535	353.516	498.07	569.646	359.778	411.919	943.155	268.277	418.469	429.183	749.565	437.554	434.386	196.815	537.774	326.352	376.875	516.922	282.061	432.25	163.554	463.42	621.552	592.276	947.699	1097.61	195.839	672.303	1028.77	222.746	215.74	681.245	246.539	305.553	876.597	581.479	1073.12	528.443	753.666	616.869
16.78_1058.5998n	1081.59	16.7823	3561.11	1624.97	546.167	1887.59	1478.81	780.246	2668.67	946.105	1630.42	2643.45	769.935	1733.94	2062.12	1974.2	1954.33	2549.22	1633.05	641.864	1533.36	3065.83	2244.62	1638.59	3017.7	344.258	3353.5	1271.12	951.949	2198.44	3699.55	960.878	853.586	2464.49	2310.07	3799.07	1028.57	760.295	1122.57	2275.72	2490.58	3695.27
16.89_958.5462n	981.535	16.8852	15463.1	8231.07	3038.43	9995.55	8299.92	3992.56	13080.9	5353.23	8339.61	12273.9	3637.68	9207.11	10278.8	9635.56	9491.56	12276.1	8781.6	3218.6	8109.83	13954.6	11240.2	8694.74	13615.1	2122.82	14942	5357.87	4243.91	10431	16172.8	4892.75	4019.12	12147	11634.6	16580.8	4620.76	3692.67	5095.53	10861.1	11573.1	15927.8
16.63_292.6396n	627.313	16.628	98.4784	63.9226	141.841	190.503	64.6032	217.874	411.025	49.3257	122.841	109.447	240.532	119.224	103.827	64.181	168.863	85.9996	88.1718	171.704	54.556	189.797	73.5115	120.294	265.061	148.372	430.409	763.946	128.841	255.014	526.866	230.649	191.556	265.551	44.5724	142.539	532.384	281.949	739.468	181.739	295.099	322.146
17.41_618.4795n	663.451	17.4112	103458	66128.9	98005	80180.1	65166.2	122929	97102	87110.8	66909.6	85947.2	113242	71594.9	78997.6	73255.7	78051.9	84162.2	70872.8	106850	64979	95254.7	95283.3	68396.2	94760.2	78020.2	97798.9	149675	121905	76627.3	110248	321632	125781	93585.3	83727.7	103604	137983	125818	150113	78243.8	83685.2	105931
17.65_300.6440n	323.633	17.6513	96.5284	150.689	222.302	788.575	307.844	162.331	957.001	163.403	262.058	196.895	456.538	347.917	295.966	111.432	447.586	257.456	282.803	225.128	245.503	306.14	62.2037	362.508	219.359	429.381	679.2	432.564	60.5648	615.709	639.919	94.1545	113.221	410.786	152.004	221.756	329.572	301.098	462.461	467.478	344.445	267.209
17.67_357.6883n	757.41	17.6684	743.164	710.871	814.36	1149.71	586.728	1061.2	2386.18	642.828	643.362	612.48	1560.83	699.7	719.205	558.801	879.087	744.517	1070	885.003	614.855	906.359	742.108	627.949	900.385	712.204	1067.81	1949.57	1189.3	666.811	1183.72	1338.31	1011.95	979.622	756.928	812.148	1473.61	1000.85	1887.79	821.331	819.07	1018.43
17.91_715.5370n	716.544	17.9086	5209.75	2603.97	4599.9	3927.42	2715.46	6472	5536.19	3514.1	2724.13	4577.52	6833.95	3622.2	3753.73	3498.73	3641.69	4141.05	3960.69	5718.66	2767.62	4066.48	4260.25	3005.01	5990.93	3689.36	5210.88	10760.7	7610.64	7544.69	6206.6	9255.54	6863.37	4069.95	4183.67	5464.42	8105.31	5653.7	10998.4	3923.23	4169.18	5593.69
17.82_1514.8764n	780.427	17.8228	3560.58	2155.51	1201.61	2464.54	1975.5	1584.87	3025.84	1592.19	2216.75	2967.05	1576.06	2501.58	2734.35	2462.77	2474.25	2765.98	2409.28	1327.52	1852.36	3377.93	2710.05	2383.45	3213.33	750.564	3391.05	2566.12	1822.6	2484.73	3881.21	1940.67	1710.54	2979.27	2848.51	3757.61	1851.73	1244.35	2258.46	2582.83	1851.23	3840.05
18.45_1742.9948n	894.487	18.4517	2694.88	1958.07	588.939	2186.19	2560.08	618.041	3848.53	1097.49	1949.81	2580.73	855.055	2429.32	2316.5	2003.68	2771.14	2567.88	2359.13	508.367	1974.84	2878.49	1816.21	1961.57	2375.22	308.713	2678.97	1029.5	798.131	1974.59	2703.23	974.779	557.995	2097.69	2329.38	2592.41	758.141	536.26	1007.77	2712.84	2130.22	2620.22
18.64_424.2093n	389.195	18.6404	3029.32	1859.2	2921.1	2348.27	1818	3468.92	3206.95	2697.06	1787.17	2518.74	3224.22	1708.14	2389.61	2024.47	2110.64	2626.16	1924.99	2946.84	1707.12	2769.23	2042.75	1873.56	2705.98	2369.2	2775.29	4250.03	3306.87	2097.5	3033.95	3663.34	3489.08	2285.04	2163.9	2941.18	3884.97	3392.17	4248.05	2110.33	2081.49	3122.57
18.73_1664.9265n	844.462	18.7261	5038.5	3230.32	1336.73	3387.62	3756.46	1292.06	4577.16	1920.32	3157.5	4277.88	1461.3	5000.08	3842.66	3853.98	3724.73	4486.74	3397.94	1092.78	3317.86	4696.63	3726.39	3687.05	4424.05	921.856	5017.8	2222.9	1556.28	3959.02	5069.62	2446.45	1307.28	4231.12	4262.95	5344.19	1502.21	1367.51	2353.23	3796.03	4126.75	5061.48
18.98_572.2156n	573.223	18.9776	248.408	336.223	0.505658	1404.47	211.52	15.266	1326.51	238.761	608.016	295.798	27.9306	676.263	602.979	351.644	409.856	983.244	352.437	77.2217	255.33	407.338	270.007	653.307	168.593	320.35	439.186	20.5634	14.1255	515.617	526.228	53.2245	21.5346	495.902	385.816	733.579	0	13.0934	34.8677	501.495	362.432	487.231
18.98_756.6006n	801.572	18.9776	375.524	442.481	93.7309	16931.7	355.7	282.783	17175.8	497.394	1101.41	506.125	397.295	2195.15	1848.11	493.334	857.799	2859.71	536.268	265.664	390.158	704.252	383.81	1895.31	269.89	1966.65	611.675	584.418	317.455	697.958	1004.09	380.64	304.536	763.916	552.901	1152.36	247.11	180.075	488.614	1094.41	433.642	871.424
19.49_662.4462n	707.417	19.4876	4535.99	2728.84	6374.02	3242.23	2890.4	6830.4	3642.99	5448.82	2903.52	3925.01	6265.18	2964.9	3468.58	3219.85	3345.84	4625.01	3002	7229.1	2819.77	4263.6	3240.88	3071.27	4056.15	5966.84	4685.75	6145.03	5717.66	3323.19	4500.39	7893.29	7387.53	3739.94	3456.91	4758.33	6766.86	9026.77	5568.87	3315.32	3413.25	4616.37
19.72_1288.9399n	645.477	19.722	709.545	314.971	741.673	382.586	406.874	833.879	569.616	682.081	263.424	776.472	851.449	399.85	358.539	343.232	588.939	961.602	394.152	711.026	323.085	644.022	323.452	362.738	664.355	497.502	746.908	1249.72	836.233	400.882	988.534	1024.09	788.096	478.308	362.47	773.484	1083.87	873.029	1123.88	460.48	396.776	730.153
19.86_941.6296n	471.822	19.8592	1602.78	848.904	979.988	989.835	871.916	1210.33	1249.97	1004.01	776.096	1565.26	1283.79	857.906	1077.36	804.74	1645.79	2018.75	818.584	916.675	860.724	1366.19	827.341	994.201	1396.52	646.369	1592.13	1934.37	1155.76	797.376	2044.34	1298.98	1169.27	1003.55	909.887	1492.37	1705.46	978.872	1331.4	1128.75	956.911	1685.23
20.00_329.9135n	312.91	19.9964	448.551	72.3848	363.568	106.012	44.5602	580.744	186.184	310.602	100.774	275.274	230.494	90.3575	155.462	90.9729	150.058	258.62	99.2265	418.232	43.3607	338.553	192.247	115.773	325.514	189.309	375.717	754.824	595.573	136.957	429.438	678.687	441.869	204.037	171.529	517.916	652.391	379.58	542.726	140.74	221.391	476.034
20.00_282.9056n	305.895	19.9964	4238.86	1833.5	4087.82	2274.22	1943.68	4604.04	2789.39	3576.55	2283.36	3329.61	3302.77	2027.65	2750.34	2249.58	2476.45	3237.24	2031.01	3595.4	1785.26	3538.28	2673.84	2208.77	3623.44	2769.93	3696.03	5569.43	4699.64	2597.11	4149.35	5092.76	4113.51	2982.27	2880.46	4266.98	4879.44	3916.09	4144.3	2761.01	2884.09	4244.31
20.00_280.8976n	281.905	19.9964	14423.6	8754.57	11761.3	9406.81	8911.74	12923.9	10638.2	12537.8	9607.83	12166.7	10162	8976.58	10921.7	9921.26	10039.2	11951.8	9318.19	11213.5	9084.54	12903.2	10993.2	9435.15	13055.6	9361.21	13037.3	14781.7	13119.5	10738.4	14190	13779.2	12016.7	11481.1	10997.4	14539.4	13568.4	11466	11709.6	10786.8	11319.5	14507.1
19.82_481.8626n	526.834	19.8249	995.759	327.617	473.909	321.909	243.136	1028.87	570.84	622.313	325.85	730.596	451.031	320.622	505.36	395.823	519.172	886.661	340.31	557.646	713.872	903.849	536.793	482.667	792.064	289.974	885.048	1433.06	1014.86	498.095	1117.21	1169.57	817.414	653.009	382.195	1163.8	1247.58	636.752	1024.65	422.703	655.6	1222.71
19.69_1871.0755n	958.527	19.6877	3248.11	1960.02	361.443	2402.89	2154.48	475.131	2748.14	1077.96	2031.59	2892.96	630.145	2376.3	2645.07	2264.4	2305.59	2488.16	2175.7	380.666	2043.3	2929.13	2307.96	2175.25	2881.26	323.292	2967.09	630.578	538.604	2311.98	3317.77	526.946	384.276	2520.5	2503.93	3252.71	492.549	431.972	585.41	2676.62	2372.56	3348.98
19.49_610.2041n	611.211	19.4876	2722.82	1005.6	1239.88	1299.41	1027.43	1739.6	1602.49	1896.02	1176.88	2026.27	1661.4	1172.34	1579.29	1312.97	1490.21	1722.28	1138.7	1374.56	925.656	2253.18	1345.25	1219.47	2008.84	1016.58	2027.67	2550.88	1770.48	1277.79	2453.68	1892.28	1635.17	1610.04	1420.58	2503.99	4879.78	1586.88	2339.61	1567.93	1445.47	2640.42
19.49_888.5111n	467.245	19.4876	2114.88	1185.72	1566.53	1408.83	1169.59	2177.18	1555.82	1765.37	1115.36	1650.45	1769.08	1356.26	1455.61	1301.56	1435.53	1603.36	1176.35	1867.4	1168.89	1924.87	1321.36	1261.3	1720.27	1450.85	1797.16	2783.57	2172.3	1678.69	1921.41	2411.71	2019.94	1637.06	1723.86	2156.41	2296.27	2112.73	2592.68	1501.08	1364.99	2076.77
19.49_560.2253n	543.222	19.4876	7716.24	4649.35	5590.3	5343.03	4715.93	6871.39	5913.27	6569.08	4822.68	6612.98	6349.23	4804.51	5665.94	5357.77	5471.26	6258.18	4973.71	6408.45	4786.13	7102.9	5648.45	5063.22	6702.46	5106.28	7109.42	8119.09	7468.35	5753.45	7566.07	7617.35	7156.88	6495.37	5741.65	7785.46	7483.44	6702.33	8319.84	5524.12	5821.78	7725.29
19.49_448.2760n	413.262	19.4876	572829	422599	544521	440971	412206	639083	487766	526020	433709	505578	596842	430923	468514	457817	452706	488981	434978	579314	416654	535786	477786	441469	520193	501923	531339	750141	668419	472737	566313	671064	635392	519602	478015	575589	671245	613435	711615	461801	485146	569402
19.49_398.1235n	363.11	19.4876	3829.74	2682.4	2788.6	2945.2	2768.97	3141.83	3168.45	3555.28	2741.84	3458.74	3069.59	2853.06	3147.93	2991.61	3063.09	3316.12	2935.12	3022.34	2724	3582.67	3029.66	2847.18	3545.45	2755.99	3550.41	3725.91	3374.61	3021.13	3703.36	3375.1	3190.31	3273.2	3170.73	3903.36	3253.39	3153.07	3670.84	3127.77	3153.21	3775.46
19.49_316.0948n	358.129	19.4876	15636.6	10901.1	12440.2	11760.5	10932.9	14071.8	12630	14206.9	11429.9	13981.3	13504.6	11378.6	12436.6	12029.5	12165.4	13194.9	11549.6	13125.6	10873.9	14569.4	12282.7	11543.3	14112.7	11715.3	14235.4	15907.9	15040.8	12490.6	15087.9	15152.7	13929.6	13698.3	12600.6	15493.6	14769.7	13824.8	15346.6	12479.4	12652.6	15305.5
18.98_250.5889n	543.212	18.9776	626.27	414.091	177.79	1279.43	393.498	337.891	1287.64	511.532	611.111	586.852	347.58	810.453	747.889	488.993	626.207	979.781	480.803	355.957	371.404	647.165	484.933	722.287	413.539	631.73	686.262	493.391	360.296	671.142	798.93	479.041	384.322	616.818	554.243	950.193	425.227	322.865	421.488	651.199	516.261	815.436
18.98_886.5507n	444.283	18.9776	1572.73	1432.21	1036.5	6465.37	1335.89	1436.36	6377.62	1604.85	2074.91	1647	1480.49	2703.32	2549.4	1607.23	1902.82	3364.91	1682.42	1377.36	1476.69	1947.9	1553.69	2562.06	1403.14	2291.1	1826.32	1787.93	1460.04	2023.93	2229.33	1697.57	1245.21	1926.41	1975.45	2586.75	1471.76	1281.1	1758.03	2112.55	1608.27	2133.76
18.98_840.5735n	443.276	18.9776	6698.15	6329.89	5298.84	22460.9	5756.54	6182.99	21705.6	7138.75	9075.93	6846.02	6621.16	11439.9	10347.7	7186.22	8080.32	13235.2	7249.08	5995.16	6399.55	8071.72	6701.55	10835	5604.85	10022.4	7865.72	6628.77	7289.07	8574.86	9292.97	7487.58	5462.9	8474.1	7541.34	10805.9	6617.93	5530.56	7929.84	8683.46	6947.43	8793.75
18.64_620.4584n	603.455	18.6404	3345.63	2284.48	3829.99	3006.45	2267.42	4302.08	6544.08	2981.91	2206.21	3119.94	4746.97	2486.44	2705.67	2181.39	3041.02	3322.24	2290.23	3696.14	2115.54	3330.36	2221.2	2357.75	3149.66	3177.27	3444.08	7361.33	4386.34	2381.03	3760.15	4204.47	5521.49	2446.02	2497.88	3467.88	4652.15	4216.54	5833.85	3209.22	2620.44	3421.52
18.43_464.2382n	255.108	18.4346	6239.59	4506.13	8270.59	4903.22	4267.08	9792	5678.37	5649.74	4501.97	5637.67	8721.07	4552.6	5192.51	4923.57	4922.15	5580.61	4753.08	8293.2	4562.28	5947.46	5036.04	4684.38	5775.9	7103.04	5909.3	11400.4	9841.82	5039.77	6432.21	9862.55	9725.11	5337.33	5117.25	6420.18	10057.9	9414.64	10577.5	5222.89	5379.88	6366.83
18.43_702.4573n	703.465	18.4346	7660.78	3724.82	8646.1	4719.11	3212.88	11698.3	6907.42	6268.17	3582.62	5993.28	10820.8	4153.22	4452.1	4056.47	5106.76	7581.73	4305.71	9699.96	3828.18	6957.34	4210.02	4279.82	5746.65	8065.96	8111.93	13189.6	13111.6	4417.57	7785.84	19222.4	10817.4	4762.03	5352.06	8201.03	12315.3	11291.1	13772	5134.88	4662.82	7916.05
18.43_618.4119n	641.401	18.4346	9594.96	6114.67	10746	7178.37	5791.02	13978.7	10486.8	8592.41	5618.58	8731.3	14232.7	6438.9	7179.69	6058.38	7281.9	10404.8	6286.36	11294.7	5526.46	9164.16	7867.28	5630.65	8450.67	8880.23	10417.1	18080.5	14348.6	6216.69	9766.96	13445.2	12639.2	6857.57	6924.52	9998.21	14578.6	12458.6	17189.2	8267.28	6702.38	9444.21
18.30_619.9128n	661.947	18.2973	1528.94	967.731	1109.41	1317.95	844.061	1791.43	1139.19	1109.19	823.259	1942.89	1448.01	1014.56	1052.22	1051.34	1043.85	1521.48	1139.05	1217.69	988.093	1262.38	1245.3	896.699	1388.13	975.295	2226.37	2049.38	2170.48	1207.89	1496.7	1467.41	1628.45	1223.75	1536.29	1668.46	1616.42	1848.01	2006.23	1838.83	1103.86	1349.32
18.42_874.6291n	919.6	18.4174	42.5473	182.365	842.398	419.485	466.111	633.247	1102.45	111.654	156.68	213.822	1350.9	476.157	168.193	49.4048	638.601	361.481	250.106	630.702	85.4595	252.442	41.5468	115.049	87.1869	146.883	132.968	1088.51	393.703	64.8073	173.378	910.417	375.844	30.7395	150.706	134.183	806.168	316.671	1026.55	234.369	57.855	156.869
18.42_930.5846n	913.581	18.4174	228.889	287.396	746.587	310.569	587.227	447.966	1233.17	187.384	282.493	396.874	852.915	491.811	294.095	80.2799	702.814	418.207	409.062	483.308	223.908	559.582	102.081	85.5119	130.059	131.629	293.253	689.113	346.334	154.984	250.113	1478.28	333.579	113.646	160.069	193.01	569.814	217.049	619.94	409.937	128.258	207.451
18.42_730.4732n	731.481	18.4174	1266.41	402.729	1610.41	764.189	441.2	2603.62	1715.83	1156.17	478.93	952.321	2899.74	555.196	598.773	382.678	836.346	1266.29	486.772	2007.7	1754.59	1335.92	505.292	343.77	962.869	816.137	1246.2	5133.49	3165.28	375.19	1426.56	3255.07	2592.84	554.969	620.549	1508.08	3240.4	2362.62	4617.29	885.857	504.293	1571.26
18.25_663.9377n	705.972	18.2459	1029.04	618.293	574.117	758.195	425.146	1087.04	720.44	679.635	506.822	1249.43	859.153	565.391	644.781	655.234	612.758	1028.25	679.129	678.583	645.093	722.845	860.671	505.853	932.336	505.097	1504.45	1098.51	1407.69	723.824	979.351	874.891	920.365	738.144	1088.61	1061.48	915.934	1181.27	1256.35	1187.38	680.395	853.812
17.82_1552.8129n	777.414	17.8228	3937.18	2539.51	1027.15	2748.07	2355.93	1441.36	3384.27	1694.28	2545.59	3320.75	1632.3	2577.05	3014.43	2883.82	2859.24	3222.11	2646.8	1167.9	2191.05	3731.89	3075.24	2666.3	3547.23	608.097	3860.12	2423	1624.02	2856.73	4193.8	1837.37	1548.6	3315.46	3166.72	4134.56	1742.87	1106.66	2000.16	2904.41	1765.07	4224.31
17.39_590.4477n	635.419	17.394	17316.9	11308.9	15591.3	14016.7	11097.3	18613.5	17455.9	15436.9	11349.8	14666.9	17971	12331.7	13178.6	12023.3	14073	14798.2	11820.2	16667.9	10931.8	16399.6	12982.9	11553.2	15659.9	11974.9	16987.4	23980.3	19948	12434	18481.4	20927.6	18832.4	14148.2	13518.1	17516.6	21264.1	18167.9	23596.3	13225.5	13343.3	17822.1
17.38_581.8970n	604.886	17.3769	1555.7	612.947	938.102	805.781	434.318	1598.57	992.074	839.793	590.245	1197.67	1161.99	755.026	786.557	866.261	669.444	933.671	647.318	1080.55	583.267	1165.44	1103.05	685.807	1176.42	540.099	1446.82	2551.61	1796.53	953.643	1804.38	1948.49	1613.24	1154.08	967.983	1627.04	1950.88	1445.6	2466.2	662.932	999.706	1631.04
17.21_824.5330n	825.54	17.2111	1985.18	980.885	4527.15	1759.38	1239.12	3411.9	1718.04	1653.22	853.404	1460.81	3122.66	9329.98	1322.45	1105.78	1081.87	1556.54	1972.37	2636.14	850.828	1871.99	1229.62	1610.7	1830.76	1530.62	3008.78	5863.03	3795.69	1343.86	4321.61	4152.24	3456.96	1808.58	1953.5	2524.06	4294.16	3245.11	5359.28	1886.83	1378.36	2510.16
17.21_401.8145n	446.786	17.2111	277.971	150.315	504.619	165.335	177.696	555.815	320.804	207.461	120.575	160.295	463.654	321.809	228.938	145.408	157.253	195.075	387.329	448.707	136.083	220.913	186.622	152.659	225.511	254.636	472.239	1029.27	634.936	290.627	397.368	715.509	525.063	280.861	241.386	306.386	674.347	485.323	946.654	300.832	180.64	309.377
17.19_736.4899n	737.497	17.1939	9515.38	4987.98	11795.9	7980.59	6471.97	13087.1	8058.29	7858.18	4962.74	7354.64	12059.4	48896.1	6163.64	5819.21	5839.39	7136.9	14037.4	10622.7	5158.49	8146.03	6583.4	7445.59	8557.23	6976.83	10661.1	19118.1	13946.2	8546.14	13266.9	14804.3	12759.6	8480.8	9769.33	10643.6	14892.7	12190.4	18828.3	6743.02	6846.43	9804.88
16.77_1034.6030n	1076.64	16.7652	873.508	315.2	253.802	395.104	264.49	809.185	639.122	279.36	317.465	514.529	507.573	328.226	432.747	404.38	505.25	581.081	298.991	596.972	245.691	722.356	520.685	281.67	759.902	325.459	861.009	1299.69	906.666	533.325	1009.75	1036.48	745.174	692.201	463.478	922.45	977.256	722.333	1194.03	431.779	595.792	1000.36
16.61_1098.6320n	1081.63	16.6108	57.7639	73.9072	217.602	256.645	87.1607	104.765	1728.46	62.019	150.694	152.647	1302.99	92.3584	164.588	103.165	315.663	87.4039	151.972	89.5974	52.9628	139.933	62.5261	187.91	214.412	1072.67	1248.69	854.863	54.9631	545.991	1032.1	121.318	60.9542	239.007	61.9827	63.191	436.835	154.324	991.186	282.056	456	182.731
16.61_803.5545n	848.526	16.6108	216.755	55.8671	161.469	178.628	66.1688	215.938	726.849	44.6948	84.1174	155.862	537.201	628.345	91.121	97.3415	178.696	78.5263	148.407	131.786	77.1668	152.804	131.421	153.369	261.642	353.198	715.447	925.984	179.823	454.268	752.113	271.597	219.81	496.509	170.958	197.82	623.668	316.332	958.826	195.392	388.452	326.617
16.61_363.6760n	769.386	16.6108	955.984	413.256	486.591	617.026	375.207	739.324	1629.55	501.742	537.411	757.375	882.849	507.866	626.255	422.037	652.895	730.524	592.99	661.488	286.28	999.974	574.921	599.111	1160.44	620.321	1522.55	1881.75	639.885	1038.83	1829.72	789.878	615.183	1153.01	549.276	1116.74	1388.85	887.513	1721.04	703.963	1102.65	1316.71
16.61_665.2830n	648.28	16.6108	535.009	671.427	1152.4	1609.26	685.135	1387.47	2588.6	454.558	1101.71	1182.73	2139.12	1029.69	1004.04	283.804	1432.64	870.344	773.794	1482.81	525.703	1291.59	281.09	1067.06	1802.11	1234.67	3106.27	4167.13	860.579	1779.8	3412.39	1074.99	831.369	1854.53	456.752	725.109	3042.12	1895.15	4145.42	1374.64	2024.08	1831.89
16.61_1214.6081n	619.302	16.6108	146.907	410.401	714.244	781.81	540.449	508.716	1510.49	334.282	668.343	596.272	1395.7	637.928	653.274	206.604	891.239	446.573	574.525	684.895	383.132	633.933	116.612	767.697	920.655	779.173	1604.09	1952.15	526.825	1069.87	1746.36	273.531	194.072	948.936	221.088	175.857	1375.37	937.809	2072.18	818.184	1017.19	830.234
16.61_1084.6246n	565.302	16.6108	656.063	525.197	915.934	1107.67	556.077	947.92	2170.21	468.196	787.368	778.727	1915.38	796.636	877.669	390.659	1064.53	593.754	619.233	927.765	387.512	811.526	407.815	854.742	1070.39	1260.91	1925.6	2156.4	731.118	1180.5	1964.79	825.412	772.042	1052.07	475.774	774.645	1659.41	1144.67	2238.89	1049.26	1222.31	1102.02
16.61_1082.6459n	564.312	16.6108	372.275	409.434	776.633	783.96	522.96	596.595	1974.13	272.875	650.891	666.944	1579.92	613.891	552.039	297.102	888.342	453.821	527.915	668.248	370.53	654.838	256.02	670.531	932.316	1037.36	1868.17	1920.03	294.714	1116.06	1840.34	381.363	364.619	949.817	425.914	519.314	1255.83	892.033	1900.5	792.179	1113.58	899.529
16.17_460.2248n	425.211	16.1706	102317	65069.4	73469.8	65835.2	58069	101500	83834.8	78329.1	66885.6	78926.8	82057.5	65291	71308.5	73589.5	69371.4	79740	65057	88216.2	61577.9	88820.9	81597.5	64655.8	91516.4	62364.3	94370.3	114794	108086	77177.6	104758	113016	108905	84786.2	79982.2	102871	112652	101163	116962	70520.4	83064	102752
16.61_1006.6096n	515.303	16.6108	4399.83	5920.82	12598.2	16962.3	10674	6882.68	42392.9	3923.98	11470.6	7846.21	27060.7	11436.6	8840.18	2828.88	16698.6	5499.39	8572.91	8590.18	5038.77	7082.24	2854.37	13252.1	12538.2	23736.3	33087.6	25719.9	5564.83	22147.4	30103.7	6363.18	5536.11	13253.4	3484.84	4900.22	17052.5	9938.69	27381.6	16025	18453.7	9489.73
16.61_391.7953n	436.766	16.6108	252.609	400.302	442.539	660.241	460.363	541.379	1540.53	372.885	565.849	573.446	681.306	607.389	530.931	204.976	816.004	408.736	503.359	552.004	405.796	615.852	201.402	582.653	922.203	540.244	1197.28	1151.93	368.495	847.007	1402.86	413.484	362.749	823.034	312.064	398.671	1003.96	668.291	1157.69	684.552	893.582	832.563
16.56_498.3119n	463.298	16.5594	67762.7	43284.8	64634.8	48935.8	41758	85449.2	59997.1	59632.3	43853.9	55731.9	74475.2	48073.4	49668	47685.6	48215	56254.2	44503.1	73032.3	41311.3	62178.9	52308.3	44551.9	60733.9	52825	64762.5	105479	87890.9	50339.3	70761.9	92774.4	85833.7	56743.6	53647.6	70288.7	92031.1	81200.9	101019	50432.3	54177.8	69847.7
16.61_548.2968n	297.138	16.6108	7421.17	4646.63	6753.11	5247.48	4133.97	9351.31	7452.96	5442.46	5507.64	6478.58	7885.27	4998.15	5126.73	4797.23	5389.55	5704.98	4820.56	6904.13	4351.84	6744.33	5665.95	4864.28	7402.68	5054.47	8190.78	13052.5	8390.82	6659.03	9507.19	9406.61	8905.51	7122.5	5690.62	8078.55	10288.7	9055.27	12660.3	5323.96	7245.74	8464.2
16.56_416.3075n	458.341	16.5594	7528.35	4693.45	7885.51	5739.25	4343.16	10504.8	9009.85	6204.39	5195.42	6281.44	10123.2	5116.6	5377.27	5044.41	5847.92	5830.81	4959.26	8910.69	4273.83	6958.17	5595.37	5105.18	7572.88	6999.74	9490.84	15585	10298.4	6913.39	10188.8	11099.2	10374.4	7411.2	5667.45	7876.49	12768.3	10553.4	15538.6	5540.6	7130.92	8572.96
15.59_456.2687n	479.258	15.5932	95759.7	66720.6	118407	75236	67638	152615	102469	95512.8	74825.2	82603.7	143299	77018	74679.7	72343.2	82298	83576.9	73102.4	135357	68948.1	91683.5	77691.1	69831.2	102465	103192	107875	195753	158856	85075.7	120309	165852	156902	91232.3	79681.1	98274.5	175012	153896	195914	83095.9	97250.7	110056
14.38_329.3254n	330.333	14.3812	20668.3	65080.7	106412	88896.2	62106.2	50799.7	251747	32425.1	70294.3	54353.5	124002	63900.1	62984.4	29759	99302.8	56958.2	74503.2	62531.6	50763.8	78352.3	15234.7	88557.5	114794	85253.7	297965	249395	20404	172867	293720	23815.9	16559.3	151774	45872.8	32286.3	194467	98585	299073	126989	247559	177777
9.19_1739.9281n	881.962	9.191	6.33191	738.62	2421.33	1860.1	703.68	229.33	395.597	294.388	715.159	84.7151	2406.11	1271.56	345.311	412.622	2574.79	695.605	2330.48	2375.17	419.83	17.4211	69.2156	875.456	895.871	1147.41	520.242	714.741	52.7038	1121.32	358.081	3.55728	20.6007	605.537	127.063	15.2898	319.55	419.282	122.993	247.071	83.3964	12.9889
8.48_320.0715n	303.068	8.47672	68.1691	456.744	949.903	838.733	1043.05	356.875	869.039	312.49	723.525	484.302	745.436	755.303	727.183	229.57	1015.85	434.046	817.105	749.867	486.775	318.921	48.7413	123.509	254.153	89.4309	238.649	275.23	56.162	182.652	264.852	76.9777	86.9145	152.811	72.8873	73.8875	243.258	224.686	263.214	648.85	162.214	115.469
8.55_2063.8814n	696.295	8.54528	0	680.142	1132.63	496.635	1781.49	161.715	691.109	250.246	1069.85	218.274	1546.13	838.949	673.116	92.89	1486.1	368.961	2356.54	1937.15	55.4027	78.4722	0	745.171	1094.64	1864.25	1801.3	806.389	3.51596	1092.25	725.063	11.3118	2.54553	548.669	8.18112	1.93875	242.747	455.328	66.1252	688.064	285.475	29.0858
8.48_263.0756n	246.072	8.47672	154.284	550.869	1101.98	978.669	1300.26	438.242	956.915	397.539	908.978	598.635	848.84	878.298	811.739	302.2	1291.78	484.251	1040.84	776.856	582.795	410.556	108.887	125.543	320.534	115.711	282.7	332.876	123.663	252.424	307.37	141.446	194.258	183.786	128.193	145.746	267.47	238.755	317.932	742.656	130.679	177.737
7.48_104.0522n	149.023	7.47672	91.2521	214.795	327.205	235.669	409.299	128.128	319.426	118.253	233.307	163.914	436.899	218.215	168.841	96.5374	346.421	147.159	279.057	189.802	218.659	173.663	67.2527	280.454	144.64	515.317	226.506	183.573	90.1344	139.37	197.83	115.828	90.405	212.586	89.5608	88.0064	161.152	156.14	261.743	289.91	140.099	200.601
10.20_921.6080n	483.793	10.1967	1084.67	812.908	2273.5	903.225	876.778	1701.5	864.974	1479.61	874.312	1107.08	1681.96	862.339	1013.55	899.143	878.685	1045.5	835.051	1531.37	835.843	1132.69	817.897	876.474	993.108	1473.81	1075.89	1793.97	1710.3	801.194	1039.06	1783.6	1725.21	849.227	879.884	1162.12	1626.13	1526.48	1823.9	1024.2	821.252	1119.05
10.15_245.2344n	246.242	10.1453	1655.69	70238.7	121947	122513	120366	31271.9	233825	26109	90142.6	57914.8	125809	71067.1	58078.7	24662.8	106358	51163.6	108750	70042	82792.9	55058.3	1507.82	113458	89953.9	152415	195909	142383	703.183	138600	206655	2046.62	753.907	106710	39233.1	9223.02	117094	73802.2	195868	92832.2	190479	130308
8.43_1367.2896n	456.77	8.42528	0	800.904	1439.65	1126.56	925.292	316.063	339.424	350.609	411.769	406.785	667.542	222.788	296.808	247.631	1320.81	734.01	1169.03	912.9	891.839	111.791	0	49.1538	218.457	533.533	198.544	313.083	1.41513	339.073	471.381	0	0.232645	199.702	5.34535	0	6.00067	93.3668	598.913	1252.41	307.611	224.388
8.24_1395.5561n	698.785	8.24243	736.059	51796.4	26611.3	47196.2	142692	20763.4	8609.44	12558.1	11274	12501.3	6675.04	6526.47	16229	10079.3	49929.8	26908.6	60279.1	16571	12672.1	123096	170.62	13925	6755.28	24689.7	5657.3	10718.1	43.7961	4291.74	9273.63	24.7786	8.03574	6246.5	3187.84	26.4692	1130.98	2527.93	26109.6	34270.1	58576.6	55030.4
8.43_1307.3623n	444.122	8.42528	4.74771	3437.45	5342.87	4849.46	4129.35	1529.92	1666.88	1668.19	2128.24	1771.14	2897.19	1231.16	1509.9	1250.51	5721.83	2876.05	5158.76	3915.94	3897.51	644.001	0	435.288	1101.57	2399.64	995.667	1675.24	0.265867	1650.69	1965.4	0	0	980.623	44.322	0.822739	80.195	584.619	2510.2	5033.43	1457.32	1165.11
8.24_1465.4298n	496.811	8.24243	15.153	2642.28	1516.75	2485.3	6640.82	1014.79	307.996	529.499	436.674	565.983	231.21	171.589	739.806	382.721	2695.63	1425.16	3204.46	876.055	538.454	6235.57	0	522.86	220.105	1497.08	157.535	411.935	3.02612	106.99	355.345	9.43494	7.92024	195.131	70.3411	16.8379	20.4319	78.985	1323.74	1780.66	2843.48	2997.01
8.21_261.2296n	262.237	8.20815	168.22	10541.5	18283.5	15893.9	19888	5244.63	34925.2	4107.24	15273.5	10078.6	22049.1	11273.2	9409.59	3873.4	16636.3	8502.85	17851.9	12220.9	14051.7	8274.1	134.237	17429.9	15744.8	25326	30471.1	22191.4	34.1563	20581.5	32161	188.064	41.7193	15850.6	6145.16	1072.89	17714.8	12432.8	31770.3	15019	29435.7	20989.9
7.46_1324.5136n	674.255	7.45958	60.1257	1175.3	3123.92	2438.44	3863.59	399.24	1776.87	400.534	1034.67	630.342	2996.45	2026.59	799.473	305.1	4379.4	1178.42	3863.78	1925.66	1209.15	5603.19	21.169	732.394	1066.97	660.311	911.87	789.196	157.217	1056.76	634.226	181.225	144.942	315.809	85.8581	52.3594	950.427	366.442	1436.65	3137.07	1625.74	5189.14
7.46_1286.5788n	655.288	7.45958	58.3795	2988.04	5739.57	5051.39	8968.89	986.181	3274.02	1149.72	3133.74	1546.86	7367.87	4107.97	2131.88	828.6	8948.72	2519.08	7602	4567.05	2530.19	10771.3	3.38364	2374.19	2570.79	4238.73	2422.07	1940.7	58.0146	3001.56	1640.49	61.7206	47.2169	1441.1	170.179	16.9606	2006.93	704.242	3018.32	7657.44	3623.97	9824.04
10.77_274.1403n	297.129	10.7739	14541	9469.1	3666.38	10689.2	10343.8	5299.22	12724.3	6205.32	9938.43	13178.6	4344.08	10136.2	11939.5	10536.6	11129.4	13279.3	10389.5	4325.78	10375.3	14557.2	10438.2	10125.4	13004.8	2597.7	14224	7228.33	5391.12	10831.1	14716.1	5957.81	5480.05	11183.9	11132.3	14690.7	5466.22	4912.1	5820.67	11581.9	11390.1	14877.4
7.46_1340.4800n	455.161	7.45958	1.5137	170.645	477.609	444.782	580.841	34.8547	279.238	28.5262	130.257	47.7276	655.05	325.858	78.7733	7.88847	782.307	156.568	620.601	381.473	172.976	1231.81	1.2152	89.0929	142.877	74.558	106.171	133.074	1.82743	131.21	58.6651	8.20268	1.10377	14.6618	1.96373	2.87803	170.466	19.3773	305.045	524.127	333.576	1239.57
7.43_650.3310n	337.164	7.4253	161.74	314.851	18252.2	422.815	527.149	222.742	288.917	266.157	375.127	255.037	989.073	475.652	291.778	163.843	464.845	308.033	406.513	484.853	306.521	373.812	119.269	314.484	577.703	534.686	405.643	533.951	239.755	399.113	451.604	254.249	204.252	325.815	150.258	175.017	401.723	245.971	450.5	411.586	494.132	513.909
7.41_948.3748n	486.186	7.40815	20.8146	1147.09	2349.82	2086.85	1602.08	318.05	500.183	289.186	561.446	282.656	1596.6	1201.2	603.575	148.814	2486.21	1519.72	1356.96	1044.54	527.419	1758.42	7.2283	363.898	685.358	2140.39	359.272	1021	4.3706	500.355	632.567	12.4128	1.4167	392.697	27.3775	27.3985	210.492	167.086	1571.32	1023.47	2815.34	2458.94
7.39_1138.4324n	581.214	7.39102	16.4628	107.888	236.69	177.505	179.842	20.3831	86.3242	19.7164	24.951	21.6567	453.361	89.664	20.9462	13.1112	331.224	124.103	212.518	237.544	33.7006	424.933	0.686669	34.1173	66.3833	279.633	47.2449	113.19	9.21284	57.5502	70.2792	9.40962	0.566383	33.8857	6.52171	12.1369	71.8832	19.3635	629.516	156.745	1271.84	1243.88
7.36_1209.4771n	411.494	7.35673	2.27396	959.841	1778.65	2330.83	1429.39	236.155	909.022	324.611	423.346	204.187	1711.07	1677.47	319.424	50.8147	3149.07	552.394	1465.7	1656.19	563.835	2604.36	0	671.859	1072.57	1036.9	600.863	737.005	1.88968	791.366	499.507	2.99431	0	443.94	10.3167	1.56854	789.54	279.231	2860.24	994.021	5653.78	5420.59
7.34_1357.5985n	690.798	7.33958	2.08835	2204.47	3536.97	3314.5	4489.18	790.634	780.048	540.721	1096.82	694.09	3750.57	1738.8	1187.66	301.779	4905.61	1171.98	5231.39	3501.34	1444.82	4295.53	1.49961	651.695	1239.3	1374.75	704.776	816.727	2.7929	977.093	643.724	0	3.33179	494.013	44.1026	0	347.29	446.168	806.462	2469.32	917.209	1331.67
7.34_587.6895n	629.723	7.33958	0	343.548	582.815	446.848	1003.18	90.5786	174.668	152.48	849.119	117.658	491.683	165.851	366.504	79.0633	655.587	212.51	678.262	621.365	34.7042	182.098	0	715.149	721.734	1888.16	1200.59	805.576	0	1152.94	1212.59	0	0	971.99	91.322	0	529.227	201.108	647.362	515.686	993.128	635.105
1.21_173.9824n	174.99	1.2139	1343.68	3733.97	5578.2	5219.07	3149.35	5398.28	4012.08	4883.72	3413.41	4133.94	4935.6	3742.67	5457.36	3436.34	4378.7	3518.27	4110.59	6220.98	4236.23	4823.99	978.364	5672.13	6129.66	5262.35	4919.7	6605.97	1406.02	5428.74	4986.86	1790.81	1400.43	5682.53	4230.95	1367.21	4738.76	5162.51	4604.72	4036.12	4813.65	3652.92
1.20_1764.1128n	905.046	1.19677	0	0	62.9776	20.492	185.908	0	115.778	0	24.8495	0	323.095	76.1987	0	0	161.183	0	87.3096	5.23734	44.3589	0	0	0	5.57617	130.72	209.119	46.2431	0	12.4685	221.142	0	0	2.58197	0	0	41.8048	0	286.62	127.934	103.043	8.05541
1.20_1778.1209n	890.068	1.19677	0	0	56.818	10.3353	183.104	0	87.0127	0	20.5772	0	278.722	57.6915	0	0	125.888	0	99.2889	0	49.7852	0	0	0	5.13751	137.853	184.906	42.681	0	11.0728	224.137	0	0	2.84366	0	0	24.9365	0	235.482	126.065	75.9082	0
1.20_1710.1128n	878.046	1.19677	0	0	29.8633	8.00519	208.777	0	69.1148	0	32.8142	0	263	53.048	0	0	141.204	0	120.249	0	53.5399	0	0	0	0	138.107	215.203	45.0825	0	4.0715	240.342	0	0	0	0	0	19.029	0	300.951	130.716	111.548	0
1.20_1698.1126n	872.046	1.19677	0	0	60.7164	20.2123	172.131	0	130.781	0	25.8918	0	304.667	50.0632	0	0	140.935	0	101.949	1.64166	55.0915	0	0	0	5.82721	118.194	205.753	74.8491	0	14.5614	214.959	0	0	0	0	0	29.7751	0	324.478	139.034	95.6238	0
1.20_1684.1280n	865.053	1.19677	0	0	37.023	13.4034	166.424	0	130.246	0	17.5323	0	251.543	59.1432	0	0	118.215	0	98.2741	4.25699	32.1773	0	0	0	6.55069	118.603	195.221	63.584	0	7.38956	162.106	0	0	0	0	0	32.3931	0	242.049	103.222	87.7402	0
1.20_1690.0136n	846.014	1.19677	0	0	53.2199	20.7428	245.202	0	68.5769	0	33.2104	0	245.185	57.7533	0	0	145.041	0	129.231	6.00278	44.3303	0	0	0	7.58838	124.757	222.039	74.7487	0	0	227.732	0	0	0	0	0	20.2039	0	286.308	116.949	109.108	0
1.20_1622.0566n	823.027	1.19677	0	0	54.2252	17.1574	235.18	0	122.528	0	67.0853	0	295.682	90.2278	0	0	178.32	0	146.418	14.8514	66.5038	0	0	0	10.5588	155.542	236.99	94.3049	0	3.52704	285.286	0	0	0	0	0	27.9972	0	331.247	143.845	154.891	0
1.20_1546.0847n	796.032	1.19677	0	0	87.5481	29.6667	304.898	0	129.994	0	66.923	0	324.095	103.33	0	0	183.978	0	189.05	16.69	128.041	0	0	0	13.3849	183.706	261.17	69.5236	0	16.8768	344.325	0	0	2.84265	0	0	47.778	0	315.858	166.347	167.64	6.341
1.20_1544.0716n	795.025	1.19677	0	0	30.9757	15.5509	171.242	0	108.985	0	61.4841	0	232.477	92.0991	0	0	147.963	0	85.478	6.19714	77.6118	0	0	0	8.44266	140.869	170.294	110.118	0	0.628127	199.261	0	0	1.80676	0	0	39.2918	0	259.605	148.587	132.32	0
1.20_1584.0515n	793.033	1.19677	0	2.41461	39.7873	15.5162	233.283	0	113.982	0	31.2087	0	256.969	67.9332	0	0	151.164	0	108.524	1.64795	63.3466	0	0	0	4.87048	118.207	187.334	72.1374	0	8.30414	216.295	0	0	2.02228	0	0	27.2584	0	268.157	126.657	96.9389	0
2.56_219.5196n	184.506	2.55675	104.264	2275.89	1853.57	2169.05	1970.66	2477.25	2252.81	1983.71	2452.09	2497.09	2193.45	2294.41	2403.05	2824.15	2214.49	2214.31	2080.62	1686.32	2306.94	2229.02	46.0929	2218.53	2044.54	1663.49	2043.62	1894.7	14.685	1789.94	2174.3	67.9529	6.90164	1970.66	1692.75	219.85	1995.01	3392.29	1977.9	2378.24	1952.34	1852.6
2.54_464.9882n	233.501	2.5396	0	441.691	585.394	476.063	497.203	699.704	513.412	588.438	522.863	520.634	716.841	473.353	458.855	490.912	532.639	470.618	517.857	540.403	520.879	460.4	0	396.115	418.249	544.501	510.484	551.379	0	343.859	522.385	0	0	333.891	301.426	10.8662	570.74	1133.11	624.071	520.458	421.73	362.461
1.20_1548.0564n	786.026	1.19677	0	0	53.9467	21.5903	167.688	0	57.8089	0	45.6004	0	232.359	58.3495	0	0	127.177	0	97.5582	10.1093	58.0728	1.77307	0	0	26.0528	101.393	171.727	83.8582	0	14.241	192.769	0	0	0	0	0	54.0204	0	235.878	93.2618	90.1466	2.71285
11.47_374.1914n	357.188	11.4711	1464.7	445.63	151.553	278.595	178.324	1226.99	1357.58	330.573	258.949	768.311	417.475	277.467	384.339	642.665	413.428	842.015	598.016	1000.88	635.464	1291.22	1140.2	79.5201	1444.24	19.3461	1473.91	1781.91	1431.87	1157.74	1511.67	1432.19	1356.37	1137.11	1138.3	1494.07	1359.77	1241.48	1668.84	325.802	1193.72	1550.49
1.20_1534.1131n	779.055	1.19677	0	1.66608	58.2225	29.1294	263.511	0	198.751	0	100.364	0	456.766	168.015	0	0	292.799	1.95657	148.201	1.17579	133.005	0	0	2.18747	18.2859	163.204	299.361	125.432	0	12.2961	344.461	0	0	5.83848	0	0	40.5548	0	408.019	221.123	216.636	2.91623
2.99_220.0837n	221.091	2.98532	567.513	15527.8	26232.6	23575.3	29864	8182.8	31241	6700.72	32462.8	16211.4	35667.4	30731.9	13254.6	8189.69	31647.5	21013.9	29005.3	21425.8	30192.9	16016.9	325.726	20619.4	21776.6	31477.9	31578.7	28041.2	351.73	19957.9	33431	601.53	448.316	15883.8	4931.88	889.89	18915.4	11771.4	35095.1	32560	30182.5	20223.4
2.99_629.0378n	671.072	2.98532	0	258.07	580.284	479.785	623.226	139.76	771.722	68.3675	647.585	345.381	884.963	647.214	255.612	106.031	702.618	478.171	556.729	425.467	601.457	387.862	0	413.07	518.383	640.695	712.021	665.8	0	387.969	793.459	0	0	304.694	30.131	0	487.066	211.069	824.31	763.944	526.712	432.092
11.52_346.2329n	369.222	11.5226	10227	6214.86	5963.91	3822.54	2291.29	19351	10890.9	10133.7	3647	8949.86	12943.8	4005.99	5103.95	8273.29	5487.94	9899.04	6828.77	18313	6730.91	11284.8	9702.54	1387.67	9918.67	790.908	10613.5	18798.1	17624.6	10031.3	10222.2	17769.2	17269.7	9943.74	10042.5	10132.6	16577.5	16907.8	18870.8	4628.69	9783.17	10004.7
2.99_203.0575n	204.065	2.98532	1855.27	93217.3	146648	137164	169912	45058.2	181010	37823.3	187088	94213	201765	179618	77007.4	47765.2	180437	122174	169069	120378	176646	92910.6	744.189	122265	129877	175853	181032	161256	331.194	119870	189436	1353.17	359.156	95856.9	28580	3883.39	108909	69454.3	198646	186381	175483	116533
2.99_402.0431n	202.029	2.98532	0	249.797	680.041	528.866	673.629	206.755	745.996	156.405	637.59	376.327	911.831	643.685	275.586	146.254	698.914	489.68	626.161	523.372	618.214	374.458	0	423.273	478.75	732.928	692.178	653.497	11.495	396.095	724.073	1.40666	15.9905	318.821	88.1056	10.6019	479.376	303.173	785.927	701.848	551.886	425.349
2.95_350.0111n	373	2.95103	0	185.352	686.211	420.701	481.699	188.058	523.892	129.957	485.86	254.097	814.103	479.695	212.567	86.8198	527.673	370.454	473.77	547.046	451.391	266.41	0	325.588	381.305	767.094	601.374	687.553	0	315.006	585.973	0	0	225.146	51.6542	0	472.549	293.536	836.229	539.335	439.002	354.23
2.97_296.0182n	297.025	2.96817	20.1281	719.674	1480.83	1157.56	1511.51	546.887	1665.71	441.939	1501.47	889.08	2118.51	1538.58	759.656	488.299	1593.94	1145.46	1389.24	1188.46	1425.54	906.748	2.93015	1049.6	1142.04	1780.11	1726.94	1678.78	0	998.344	1830.81	13.2375	0	784.61	316.659	50.6328	1104.66	700.904	1995.84	1747.81	1453.15	1034.09
2.97_438.1056n	220.06	2.96817	8.05028	1312.34	2005.66	2065.97	1977.13	599.241	2017.5	527.865	2015.46	1496.36	2218.69	2018.36	1217.52	662.524	2132.38	1888	2036.12	1788.39	2014.19	1484.02	0.0302137	1816.78	1950.55	2098.71	2117.99	2020.95	0.738265	1705.48	2215.43	1.02213	1.37619	1341.45	361.951	23.1791	1626.54	1042.79	2048.64	2220.81	1935.94	1752.49
3.87_371.0793n	354.076	3.86533	0	719.728	1181.34	1216.07	1564.49	184.112	1716.84	136.359	1658.37	738.267	1755.98	1535.23	631.152	241.083	1724.27	1052.91	1553.5	971.873	1571.68	737.279	0	1034.17	1102.36	1455.88	1793.25	1362.61	0	978.943	1937.26	0	0	727.024	94.7155	0	828.863	398.927	1846.65	1786.84	1570.23	1007.28
3.87_364.0350n	329.021	3.86533	0	243.687	686.522	448.883	517.661	118.27	680.651	70.6625	567.866	289.374	1012.9	589.952	239.639	77.7029	594.589	437.072	502.286	573.283	560.605	318.172	0	331.953	424.845	827.812	702.176	813.276	0	354.897	694.262	0	0	250.256	24.9109	0	500.282	253.66	1053.83	660.877	537.369	389.419
3.87_537.9952n	539.002	3.86533	0	99.7029	210.572	183.394	233.102	10.8612	312.123	0	242.206	102.69	336.343	270.365	89.0622	10.3593	237.284	171.134	212.871	208.926	219.062	122.733	0	165.506	162.712	305.057	357.5	262.668	0	142.475	381.373	0	0	112.591	0	0	153.341	52.5607	407.202	301.359	270.993	171.809
4.11_1013.2304n	518.613	4.10532	15.0719	748.676	3307.96	1901.97	3934.42	477.577	926.012	198.076	1628.15	408.772	2763.16	2154.16	2144.42	158.424	3383.74	486.947	1419.38	2003.3	1175.99	113.017	3.3007	897.234	2772.38	694.535	2068.45	1527.78	7.21104	1813.92	1147.4	9.12994	6.72771	1012.47	213.981	11.7365	1618.27	1034.45	518.09	1889.68	243.422	298.549
3.88_165.0761n	207.11	3.88247	7.6728	268.398	630.253	628.168	1433.68	154.375	494.215	110.9	451.265	311.993	877.775	557.03	229.794	95.1003	669.316	361.986	612.324	598.38	585.96	288.925	1.44199	302.626	605.335	626.614	663.293	485.718	6.42729	316.955	776.346	11.3513	6.68414	441.538	75.1537	9.09266	586.035	312.483	812.878	492.991	480.422	417.144
4.21_476.0894n	477.097	4.20817	0	460.91	513.776	631.182	685.788	167.401	828.617	122.367	760.28	515.621	687.942	699.017	475.288	245.156	733.761	645.887	676.823	507.084	750.955	554.122	0	602.211	587.328	630.525	813.035	612.886	0	520.242	847.093	0	0	506.745	112.237	0	439.143	264.752	755.012	805.746	698.497	584.48
4.23_522.0853n	564.119	4.22532	0	185.092	425.14	360.063	387.399	79.6514	531.334	42.0347	450.281	252.432	597.397	402.08	244.736	68.422	427.959	385.337	413.506	377.022	396.534	245.37	0	301.635	334.305	507.304	503.457	526.572	0	262.273	532.03	0	0	211.957	21.0281	0	327.712	185.058	670.22	489.888	392.618	326.018
4.24_376.0428n	421.014	4.24247	2.45076	220.804	328.876	318.628	319.9	144.217	405.783	125.676	312.22	259.905	490.268	316.69	238.064	137.231	341.626	315.129	317.479	337.539	353.206	293.105	0	268.447	304.248	382.628	453.517	375.999	0	261.63	390.776	1.55325	0	245.782	94.4166	1.25348	281.83	176.026	426.39	368.408	322.586	290.595
4.23_373.9983n	416.032	4.22532	8.09003	274.533	441.58	387.957	394.505	251.938	448.243	186.609	365.69	324.523	560.736	385.837	327	171.735	395.179	390.655	373.122	428.471	404.034	353.662	2.73139	290.199	301.33	496.079	439.912	497.906	46.3218	260.829	448.415	46.759	41.7093	266.148	121.234	15.7192	365.814	271.081	578.936	450.499	352.502	321.496
4.23_860.1630n	431.089	4.22532	0	341.835	361.311	430.435	437.002	120.05	528.335	95.0757	511.751	372.348	460.637	472.528	358.518	220.776	436.049	437.12	455.757	352.764	493.561	376.036	0	449.055	405.072	432.456	546.866	435.789	0	373.874	570.579	0	0	361.341	109.762	0	323.841	210.213	527.085	503.089	481.318	364.55
4.23_382.0466n	405.036	4.22532	0	79.8032	135.574	129.984	403.932	43.8016	162.141	34.3558	118.519	117.408	282.696	154.65	107.181	50.557	207.19	154.973	140.383	152.002	138.709	123.584	0	104.949	93.7902	175.719	281.003	197.795	0	128.132	198.303	0	0	95.9452	23.2497	0	205.015	68.0317	241.263	140.932	153.288	147.751
4.23_392.1360n	393.143	4.22532	1.33897	872.074	1231.26	1395.92	1711.02	264.694	1826.02	192.696	1832.93	915.618	1929.78	1613.96	811.899	328.803	1696.49	1195.33	1648.56	1073.07	1762.93	935.996	0	1146.97	1249	1606.22	1876.98	1605.89	0	1119.71	2000.74	0	1.6343	940.328	146.398	0	924.52	500.673	1958.19	1820.74	1800.37	1176.36
4.23_660.1252n	331.07	4.22532	0	218.344	292.534	285.341	348.779	61.7371	408.825	43.4697	360.952	241.938	424.957	313.138	224.086	111.609	377.757	318.654	302.628	275.613	359.487	261.122	0	278.934	251.505	316.751	371.776	331.321	0	209.993	414.487	0	0	222.4	38.3267	0	245.88	127.257	389.583	363.063	311.098	276.391
4.23_564.1088n	294.053	4.22532	5.73156	381.613	451.691	524.857	553.613	146.254	680.332	110.539	593.515	401.839	665.612	567.836	377.517	203.811	611.677	525.149	547.116	460.134	620.806	423.757	0	468.539	480.122	598.755	683.505	590.144	2.35567	437.083	700.102	5.93022	4.35431	397.486	107.144	6.07584	398.554	260.837	707.561	674.347	595.237	462.068
4.23_267.0549n	290.044	4.22532	62.711	2287.84	4379.32	3625.49	4305.44	1319.23	4706.88	1014.1	4152.69	2557.66	5599.82	4331.55	2273.47	1025.71	4352.14	3657.91	4127.67	3867.75	4244.53	2677.91	28.7513	3067.59	3248.76	5652.73	4975.42	4391.81	13.9762	2787.66	4978.52	8.63631	19.0764	2301.81	618.173	72.0315	3181.23	2064.35	5704.24	4799.86	4030.91	3217.12
4.23_265.0603n	288.049	4.22532	2.77907	196.091	351.214	276.663	366.225	143.398	351.546	98.7776	309.277	238.715	580.489	394.914	196.553	122.384	346.03	295.001	326.533	312.08	332.108	256.94	0	245.469	245.062	429.576	373.746	362.35	0	226.556	382.978	1.72125	0	200.056	74.2387	7.35708	270.782	191.806	439.83	361.327	310.43	272.178
11.88_273.2637n	274.271	11.8827	12196.7	204408	220818	254009	188611	188473	1.10755e+06	79464.3	192539	177395	315454	178586	143635	89123.3	269984	188899	325261	315971	227233	279826	11548.9	228145	482001	190355	895229	745867	5436.88	686909	960337	16972.8	4878.95	578914	221384	71099.4	661561	415785	930770	222667	896082	676325
4.23_220.0255n	203.022	4.22532	566.108	6384.05	7348.04	7981.97	9238.5	3877.89	9829.26	3420.26	9344.78	6557.08	9751.09	8941.63	6211.85	4267.14	9263.77	7700.45	9052.29	6996.59	9384.2	6771.02	361.805	7687.98	7582.31	9897.31	10159.4	8588.26	596.258	7374.39	10669.8	671.903	793.234	6963.87	3281.44	772.198	6432.72	4798.47	9939.15	9558.96	9733.53	7741.13
11.88_577.4265n	1196.89	11.8827	0	0	243.022	579.355	267.273	131.54	740.004	337.203	194.936	159.163	833.942	0	306.133	559.796	197.577	443.389	157.124	253.16	121.832	371.178	66.3723	81.8822	183.938	0	590.097	287.156	74.3534	197.273	589.236	64.2401	75.4052	97.6473	134.991	21.3243	235.652	157.848	572.859	269.258	338.85	194.043
4.23_290.0324n	255.019	4.22532	23.1602	513.639	811.464	764.528	932.131	338.644	891.558	281.183	878.837	550.643	1075.36	808.093	527.212	281.217	906.292	717.817	890.116	740.429	874.118	595.994	11.7713	643.848	683.338	1007.73	1041.33	946.545	43.5841	617.433	1075	39.9383	31.156	537.345	197.964	18.1914	659.629	440.433	1165.19	907.346	877.129	681.582
4.23_350.1072n	198.043	4.22532	51.5833	553.962	875.17	753.2	911.692	392.612	893.074	321.645	850.36	578.018	1213.6	803.34	597.059	337.806	859.764	737.078	855.665	757.916	866.196	616.362	34.2441	668.111	698.472	1010.23	972.608	924.982	67.5541	619.329	960.66	64.1798	55.7131	545.496	236.964	60.6619	695.161	490.873	1147.24	913.528	851.631	686.644
2.73_456.1334n	479.123	2.72818	0	55.641	363.726	266.473	565.449	23.0862	569.179	16.6315	607.784	60.4557	654.763	548.908	43.6926	30.8509	602.321	208.146	528.341	178.779	518.69	53.6641	0	185.303	223.04	532.084	545.892	374.169	0	218.612	619.839	0	0	82.8525	7.7013	0	101.539	14.5264	526.68	648.196	520.047	152.451
4.11_1073.1549n	358.726	4.10532	0	148.474	612.038	407.7	875.483	62.1574	179.754	20.2242	359.49	68.3928	475.511	497.215	476.903	24.6295	757.952	76.1911	284.165	349.827	241.521	9.24948	0	198.929	590.587	88.0663	464.995	277.92	0	440.162	233.147	0	0	227.908	35.8318	0	294.276	189.69	68.7792	401.43	52.3473	41.541
4.11_904.3440n	464.17	4.10532	0	463.032	1937.01	1143.04	2806.72	245.75	469.977	93.6419	1001.67	218.775	1686.2	1271.05	1349.45	96.5014	2412.18	261.702	887.164	999.875	705.943	47.6541	0	525.853	1746.8	342.695	1133.16	831.146	0	1149.29	634.309	0	0	593.997	96.2175	0	787.823	496.903	283.219	1186.29	124.815	144.839
4.11_908.3020n	455.158	4.10532	0	75.8133	674.198	276.537	736.023	54.3781	61.8777	0	207.452	22.1887	386.585	281.165	360.038	3.69547	616.249	21.5372	172.892	318.855	117.213	0	0	104.11	468.754	24.4132	225.632	279.164	0	271.655	104.04	0	0	133.73	8.5796	0	285.82	153.193	30.4119	285.289	15.7306	14.1832
3.87_137.0474n	138.055	3.86533	1982.63	73512	106152	100782	124427	38789.7	130261	32566.3	129867	73422.1	137899	126319	66103.8	39988.8	126701	91737.6	121993	93098	125654	73974.5	857.691	89382.5	94659.4	126955	133367	119567	324.504	89138.9	139358	1305.25	340.622	74208.4	26253.2	3954.99	80836.4	55436.3	147217	131254	127377	89808.9
1.20_1510.0751n	756.045	1.19677	0	0	81.2962	34.6013	231.241	0	97.7337	0	54.7992	1.53955	314.956	89.8971	0	0	171.75	0	119.411	13.2601	104.449	3.18112	0	0	6.0943	166.511	232.549	86.657	0	10.479	258.747	0	0	0	0	0	32.2082	0	282.197	125.944	122.187	0.165932
1.20_1436.1295n	741.054	1.19677	0	0	57.5746	17.7027	241.708	0	123.744	0	61.5448	0	295.995	89.9314	0	0	197.634	3.86774	173.294	7.75635	90.4748	0	0	0	16.7118	183.52	262.16	84.9629	0	12.3157	301.295	0	0	2.75735	0	0	22.6529	0	328.085	166.389	172.918	21.4619
1.20_1437.9780n	730.987	1.19677	0	0	63.1831	21.5328	140.852	0	83.4009	0	28.0939	0	212.8	42.829	0	0	122.274	3.64819	127.245	6.68423	57.495	0	0	0	14.9945	104.574	163.023	76.3349	0	15.4943	187.373	0	0	0	0	0	24.6018	2.4859	214.489	100.607	103.793	1.78531
1.18_1758.1308n	902.055	1.17962	0	0	63.4398	5.39758	186.522	0	120.272	0	20.2941	0	280.29	57.6962	0	0	130.751	0	105.224	4.57251	61.2483	0	0	0	6.26263	117.453	181.164	53.5002	0	6.81906	173.909	0	0	0	0	0	19.4976	0	251.939	115.124	80.7286	0
1.20_526.0018n	508.998	1.19677	0	156.665	323.928	196.538	361.942	18.0349	225.077	12.6289	216.762	102.26	436.97	199.618	106.974	0	448.376	89.4788	428.737	157.609	230.996	105.95	0	44.4161	201.977	329.198	401.687	484.062	0	155.639	430.835	0	0	121.382	4.89928	0	253.345	102.334	426.272	302.926	342.371	164.894
5.35_302.0802n	163.038	5.34532	116.005	482.991	735.585	608.94	576.699	337.198	763.606	252.778	479.962	458.104	524.874	352.52	436.905	184.002	670.976	352.612	634.289	545.453	435.198	336.774	77.6033	107.075	178.141	203.788	193.228	361.786	187.709	137.303	198.624	175.062	170.408	126.015	98.6444	138.787	239.341	266.811	341.075	385.219	117.036	121.765
5.35_314.0342n	356.068	5.34532	0	275.821	397.825	449.703	379.621	27.032	568.2	17.262	284.102	233.764	90.7052	157.643	220.005	24.0071	460.285	138.357	420.37	219.654	211.966	96.4414	0	0	4.38051	0	0	27.7274	0	0	1.4682	0	0	0	0	0	0	0	9.42406	158.758	0	0
5.35_406.0667n	407.074	5.34532	0	700.42	743.709	1179.15	940.533	43.1136	1498.3	30.723	711.178	494.14	168.724	373.904	476.247	68.5391	1126.48	280.522	1079.07	344.189	513.352	176.819	0	0	14.3903	0	0	42.8506	0	0	23.9336	0	0	0	0	0	0	2.76489	10.5795	317.963	0	0
5.35_595.1005n	596.108	5.34532	0	1130.34	811.99	1837.5	1431.39	34.6488	2364	30.6408	1063.71	694.77	145.54	541.75	707.123	80.7801	1808.94	309.31	1710.09	356.767	704.404	207.316	0	0	26.1106	14.9297	4.14362	21.3879	0	7.41379	26.6335	0	0	1.06616	0	0	0	0	8.22313	415.681	4.63318	0
5.35_541.1819n	586.153	5.34532	0	117.983	162.014	268.607	174.082	0	373.826	0	123.594	51.2189	0	28.2196	45.9068	0	251.698	12.0489	232.988	37.889	52.7602	0	0	0	0	0	0	0	0	0	0	0	0	0	0	0	0	0	0	18.4269	0	0
12.36_287.2803n	288.288	12.3574	2017.91	29599.9	36394	41430.8	32257.7	22375.2	206585	12241.4	32368	26642.6	48773.9	27118	23785.1	12352.8	38383.1	24618.8	43194.5	37550.5	29744.2	32694.8	1762.41	37863	64123.6	36862.3	152905	116322	2221.1	90272.4	172788	3375.1	2092.85	79835	24822.7	8479.65	105427	54684.7	175191	35061.2	142954	105683
5.35_229.0255n	271.059	5.34532	232.423	2585.48	3150.77	3335.24	3195.38	1283.64	3858.2	1203.68	2683.37	2626.22	1844.04	2179.09	2555.26	1255.91	3409.98	2126.05	3182.84	2519.8	2441.29	1849.11	156.736	466.937	1036.79	241.992	973.708	1247.67	201.078	782.745	1207.55	215.501	203.841	702.425	278.413	172.07	556.232	785.042	948.576	2260.13	433.891	311.702
5.35_286.0247n	269.021	5.34532	14.3885	1455.82	2635.42	2038.93	1834.05	969.634	2710	749.112	1511.7	1486.37	1414.03	1236.06	1382.78	583.003	2104.65	1224.53	1911.53	2016.41	1333.01	1053.22	0.000824979	166.461	529.453	106.153	469.918	955.11	0	349.108	603.438	0.0372644	0	291.79	64.5437	0.00318461	326.681	590.561	680.477	1259.03	201.975	103.494
5.35_400.0483n	212.022	5.34532	83.3123	4448.78	4795.57	6606.75	5421.32	1068.3	8596.66	941.192	4414.34	3547.08	1855.36	3002.28	3484.51	1266.96	6510.11	2529.66	6180.7	2895.61	3605.26	2053.2	11.6779	349.993	855.015	147.055	720.417	1030.74	63.1016	653.216	979.702	71.7406	70.9941	539.618	160.004	35.263	351.394	575.742	710.989	2862.46	363.754	204.402
1.20_392.9784n	393.986	1.19677	0	768.638	2051.45	1035.03	1073.84	303.182	643.714	237.309	802.285	634.088	1170.29	759.533	822.368	87.4082	1128.52	742.027	1262.45	1175.84	1115.73	620.435	0	548.999	1212.68	797.18	1108.29	1578.01	0	930.101	1186.83	0	0	869.3	133.529	0	1931.08	909.441	1082.43	968.342	829.234	812.306
1.20_354.0301n	337.027	1.19677	0.00239606	555.15	1114.22	860.108	782.753	178.184	561.096	147.08	734.938	506.716	914.174	717.922	573.874	39.0743	809.874	611.289	712.567	793.047	867.4	606.26	0	518.026	972.722	648.133	935.676	1172.9	2.35811	704.287	890.312	5.38955	6.00283	762.245	47.8212	0.00288256	1493.59	565.871	960.308	821.978	682.655	538.139
1.20_144.1022n	330.238	1.19677	0.000397996	39.3693	112.585	80.748	578.228	2.23869	1979.16	0	338.332	19.0808	2338.62	1060.92	13.6428	1.7746	1231.62	18.9595	164.735	59.3225	649.434	15.4462	0	19.6606	43.17	760.723	1120.3	314.357	0	31.8128	1435.46	0.912995	0.868195	6.12575	7.16388	0	31.5349	15.9671	1674.29	1653.53	368.698	14.0455
5.74_355.2361n	378.225	5.7396	986.412	766.861	1268.89	833.766	776.513	1459.72	856.184	1251.09	778.77	928.358	1391.39	807.664	876.462	889.623	845.331	940.795	767.192	1197.4	781.635	1046.87	824.29	790.856	834.591	1176.25	827.52	1342.59	1324.43	772.078	908.407	1384.33	1350.5	778.147	887.663	1023.66	1305.25	1178.49	1345.98	906.442	725.281	968.822
1.18_1772.0816n	887.048	1.17962	0	0	47.3713	4.60123	178.335	0	70.5393	0	26.1066	0	247.106	43.1719	0	0	112.217	0	82.2529	2.62656	40.73	0	0	0	13.4812	111.521	156.712	48.6549	0	1.87195	168.075	0	0	0	0	0	36.3826	0	244.316	88.481	77.7595	0
1.18_807.0385n	830.028	1.17962	0	0	65.5587	25.402	268.427	0	79.7621	0	58.9256	0	342.829	57.5963	0	0	193.671	0	157.108	10.0682	98.2686	0	0	0	15.9583	208.617	291.062	134.029	0	6.29764	313.22	0	0	5.17892	0	0	47.3565	0	408.479	155.081	162.466	5.2511
12.65_287.2798n	288.287	12.6489	2615.41	33330.8	40435.2	46488.3	34687	22724.1	212476	13715.3	35464.6	27398	53315.9	30548.1	26792	12804.5	45111	28425.9	44859.1	38236.7	30534.7	38947.9	1836.84	40061.6	61080.5	39314.8	153058	123044	1734.24	95773.7	174692	2788.74	1506.34	79880.5	24433.7	8771.1	104646	54321.7	173920	38267.9	144543	100951
1.18_1536.1138n	780.055	1.17962	0	0	55.6507	43.4475	300.523	0	122.303	0	55.6391	0	342.266	102.161	0	0	209.719	0	156.455	15.0598	88.5008	0	0	0	24.5765	154.081	232.891	91.4224	0	9.73639	289.656	0	0	6.10336	0	0	40.0171	0	293.7	140.462	152.904	3.18067
1.18_1462.0911n	743.044	1.17962	0	0	53.6523	18.0194	187.969	0	152.942	0	57.717	0	327.942	96.7302	0	0	150.328	0	103.17	15.3718	84.5635	2.25507	0	0	7.57311	155.329	243.127	81.78	0	15.179	215.707	0	0	0	0	0	24.3649	0	282.545	165.661	111.92	0
1.18_618.0128n	619.02	1.17962	0	34.4554	401.837	200.287	683.625	0	288.962	2.34869	213.192	61.8506	814.286	287.365	56.3104	0	513.71	62.7246	620.167	146.068	264.414	65.7054	0	40.1548	232.002	639.314	715.598	571.001	0	138.448	717.634	0	0	103.929	0	0	407.782	81.8756	838.431	459.208	461.935	84.8311
0.82_1035.4185n	1058.41	0.819633	0	962.312	1463.33	1458.5	2123.17	20.4403	1009.63	16.6548	741.318	433.86	2048.95	1090.41	810.015	166.767	1769.54	727.76	1680.56	931.784	1105.51	919.768	0	980.27	920.034	1334.91	2096	1293.12	0	842.054	1475.43	0	0	605.7	5.41567	0	1002.14	452.37	585.085	1527.9	1073.03	848.088
12.81_393.2597n	376.256	12.8147	4540.08	69892.9	85769.2	109736	59460	90693.8	450594	39964.3	80002.6	78761	139208	63686.5	64627.3	34559.5	87567.1	77838.8	97699.5	120342	64626.1	130898	2352.47	40563.2	121821	25668.1	269482	275314	1323.99	234896	360543	4812.08	1041.97	208623	49864.6	31943.5	290681	134416	374931	67390.4	300788	219693
12.81_210.6442n	463.322	12.8147	157.954	102.015	125.018	125.627	2.98837	691.879	1329.44	143.095	108.013	218.309	233.19	101.778	134.249	97.7546	91.5775	236.846	159.827	489.856	101.17	626.856	44.2486	55.4756	1020.45	10.3713	1398.31	1875.21	170.132	815.889	1659.18	277.385	159.969	928.035	291.928	384.093	1756.22	960.028	2190.42	89.4111	1064.07	1370.3
12.81_750.5019n	773.491	12.8147	391.368	48824.6	56526.8	76766.2	38242.5	43715.1	288579	21826.8	54736.9	53352.2	93759.9	45017.5	44725.2	18960.8	63117.4	51176	66795.9	67426.4	40433.2	87084.4	140.524	28397.6	70713.5	14066.8	160263	143146	91.7119	141319	207248	346.963	97.6064	127143	28922.5	12167	154895	70449.1	208116	49248.4	173893	129825
12.81_433.2527n	398.239	12.8147	10510.8	71468	75192.1	93787.7	54036.9	99697.8	308397	51162.6	76748.4	84576.8	117503	65823.6	70719.2	47844.3	82222.2	83559.9	89130.1	110845	64324.5	130934	7255.35	59193.2	125113	30483.7	222525	252472	3935.23	187777	277961	9752.83	2896.77	182657	66083.1	48697.8	236371	133649	314653	70270.3	227357	199920
12.81_410.2851n	393.282	12.8147	1733.48	4997.22	3731.72	5772.37	2001.29	10635.4	28414	4044.02	5473.64	7162.32	9649.84	4052.2	5094.81	3362.55	4899.87	7386.8	6919.45	12655.9	4819.64	12884.8	1076.95	2300.54	12896	545.473	23529.8	27861.1	1358.63	21061.2	30486.7	1796.17	1104.3	19070.3	5465.17	4381.75	28667.2	15040.9	36636.5	3742.63	25553.7	20559.5
12.81_272.6146n	273.622	12.8147	0	72.8979	45.0239	72.0205	4.67197	179.586	734.788	63.1872	82.7278	123.76	181.669	53.5776	74.4013	39.6734	70.1237	113.533	104.743	249.831	61.4597	266.5	0	26.5561	293.257	0	711.948	856.097	0	591.614	946.704	0	0	523.514	82.8	40.8149	790.869	361.537	1110.31	43.9851	718.54	607.982
12.81_217.6133n	240.603	12.8147	0	10.3375	0	13.5836	5.21383	4.78284	154.729	3.19917	11.531	6.05574	2.74026	6.03638	10.9994	0	5.44752	5.26298	0	25.7267	23.1129	49.0505	0	0	54.1997	0	161.433	117.244	0	110.621	209.03	0	0	104.311	11.408	0	144.183	36.6284	168.653	3.30621	168.894	139.055
12.81_416.2022n	231.09	12.8147	364.243	135.467	77.9519	171.095	32.127	705.288	1197.34	204.468	144.56	226.3	244.561	116.919	162.617	139.783	138.039	240.9	187.296	439.806	128.067	520.422	239.53	60.0114	559.52	17.9675	1094.6	1323.69	594.28	773.799	1550.7	597.597	467.958	788.273	318.916	454.47	1305.99	752.092	1708.93	107.815	1040.94	1053.51
1.18_307.0693n	330.058	1.17962	6.29082	45.1359	41848.5	509.994	52732	2.33966	78005.8	3.32952	81273.3	41.2899	70635.6	74835.1	52.6648	1.82664	69426	60.4837	63466.8	148.96	78718.8	170.894	0	99.5955	97.8402	50808.4	54067.5	87036.4	0	57.0018	62064.7	0	4.9886	49.1272	0.428044	3.32779	89.4978	39	58134.9	79925.2	58023.8	54.5455
1.18_455.9934n	420.98	1.17962	0	224.632	865.676	479.735	572.982	89.4908	427.508	83.2021	606.598	231.35	784.871	536.659	254.179	42.1549	525.769	326.427	582.741	422.182	603.872	256.445	0	266.352	495.793	632.048	724.304	1168.81	0	399.594	682.112	0.161171	0.130168	292.382	24.4897	0	608.592	291.796	720.059	648.088	481.65	343.297
0.82_2064.8739n	1055.43	0.819633	0	466.54	495.463	674.978	838.195	71.1844	438.393	25.7387	242.241	163.837	1169.45	497.711	363.778	16.4637	821.592	367.881	801.648	276.568	518.495	449.646	0	469.182	318.448	465.026	916.843	494.452	0	246.185	497.912	0.296244	0	210.223	9.60084	0	349.889	181.973	282.177	804.95	392.131	331.349
0.82_2098.8058n	1050.41	0.819633	3.48748	679.956	1406.49	1066.87	1508.73	47.1892	744.012	47.0562	727.189	411.199	1609.71	823.095	537.703	135.165	1369.3	546.338	1277.05	829.339	805.333	616.926	0.078172	684.405	963.037	1315.52	1649.08	1361.79	0	862.024	1484.6	2.59918	0	656.915	24.7845	0.592697	1022.59	517.103	968.925	1127.31	1019.31	874.79
6.28_1381.5465n	468.85	6.28245	0	20.0295	49.574	71.1159	57.8372	9.92723	0	1.6712	10.5791	0	18.2661	46.9331	6.11475	0	89.0794	1.62891	18.6585	29.5602	4.4287	3111.11	0	210.418	6.28085	103.771	5.88976	74.4423	2.77905	3.09178	41.9299	0	3.53334	12.315	0	0	30.6918	5.87474	107.397	36.6536	825.669	1318.62
0.82_2068.8378n	1046.42	0.819633	1.41907	388.832	701.24	690.743	907.474	148.339	483.399	168.758	381.052	235.998	1155.51	493.665	392.618	84.6552	838.393	351.052	782.917	419.608	491.417	471.625	0	427.693	460.256	705.712	971.867	688.725	0	438.202	820.743	0	0	331.061	82.0788	9.16105	531.701	274.658	681.462	711.192	553.688	536.991
0.82_1980.9157n	1002.46	0.819633	0	502.252	625.903	827.313	969.102	38.7325	512.449	34.4313	334.99	202.917	805.568	612.245	429.38	79.149	932.845	422.793	839.186	433.871	593.907	460.552	0	551.348	366.015	494.831	995.359	514.27	0	371.901	517.914	0	0	219.56	12.3116	0	365.359	148.142	51.4483	868.875	394.555	315.51
0.82_1968.9113n	996.454	0.819633	4.50818	586.019	1273.07	976.137	1164.42	76.5772	637.771	61.4442	684.817	426.05	1450.78	771.615	507.7	100.098	1146.05	481.159	1001.41	913.379	715.683	630.047	0	626.595	855.453	1187.29	1246.89	1357.89	0	733.443	1277.14	7.57886	0	581.943	40.7084	7.67742	976.757	444.426	967.475	1059.64	843.88	810.936
0.82_1964.9254n	994.461	0.819633	0	545.188	866.363	851.584	1036.08	54.3893	540.379	42.9287	521.061	290.365	1241.09	636	458.27	58.6661	1003.67	373.169	882.336	610.337	577.531	469.872	0	597.739	600.989	839.217	1024.86	930.936	0	548.595	864.459	0	0	414.692	27.4615	0	762.938	300.906	741.671	922.572	631.542	562.658
0.82_1956.9136n	990.455	0.819633	0	525.458	823.94	797.657	989.14	30.1066	529.706	71.0731	498.392	314.843	1119.11	644.357	503.689	66.6504	961.815	402.797	838.151	572.707	593.717	481.844	0	560.12	598.748	774.558	1057.71	850.104	0	515.464	849.769	3.72686	0	371.601	43.8613	0	654.118	327.155	782.625	897.058	599.082	544.169
13.29_301.2939n	302.301	13.2949	18974.9	129439	179595	174987	118669	86716.2	549227	51016.9	128911	101365	214350	120740	113362	49686.5	181636	100999	137046	123150	101248	138532	13522.6	128870	198781	119592	484737	401051	17915.3	299538	484010	23165.1	18012.6	275484	81322.9	39487.6	327235	182332	490948	196489	418881	317202
13.29_1080.8488n	1081.86	13.2949	28.1253	0	0	0	0	149.521	161.757	149.629	0	145.122	403.229	315.295	0	2.24047	0	0	134.778	0	0	0	80.8175	108.939	162.742	74.0463	168.487	0	65.1694	75.8886	34.8531	13.4912	37.1241	131.458	453.227	98.4767	0	135.809	0	0	112.628	46.4084
0.82_1974.8901n	988.452	0.819633	0	790.982	1522.61	1261.5	1490.07	212.509	849.997	100.43	888.991	621.66	1702.41	956.285	819.635	82.8553	1433.24	572.253	1311.09	1090.16	908.242	813.89	0	820.384	1052.61	1374.74	1622.33	1557.8	0	871.936	1455.89	20.3408	2.31957	768.957	59.0598	0	1209.81	650.671	1124.84	1329.85	1077.01	1064.78
6.54_1160.2995n	592.148	6.5396	1.14883	269.162	649.676	411.42	1020.16	217.299	296.324	115.103	259.207	181.342	1487.58	261.77	312.48	26.2897	675.849	252.346	1039.22	482.493	290.96	20.8413	2.2696	29.6069	356.359	168.42	407.125	187.595	1.90027	208.196	806.938	2.13332	2.1634	123.943	3.01959	1.8424	19.782	392.661	85.8245	1481.79	68.5143	41.5718
6.51_780.3098n	402.153	6.50532	0.0049703	7.53797	71.1818	91.1539	21.2657	6.7643	12.1727	7.10913	0	0.230248	88.2875	11.9325	0.0281161	0.112049	98.9177	109.318	44.5895	70.8479	0	6.03354	0.0672604	9.32982	25.7272	392.382	15.8219	84.6773	0	18.4726	33.0398	0	0	6.15752	0	0.0615511	109.705	0	639.617	29.6434	966.366	335.457
6.51_764.3453n	394.171	6.50532	248.169	505.414	818.371	982.28	611.475	387.516	532.043	351.852	352.522	397.04	894.08	536.701	371.338	215.72	1112.13	1067.67	777.645	706.868	346.336	349.884	172.928	327.056	595.022	1877.27	539.287	848.574	277.591	523.732	666.383	310.528	286.13	419.98	215.442	251.904	813.393	420.717	2822.15	705.492	5902.37	2114.45
6.49_1496.5778n	507.194	6.48817	0	116.902	233.394	352.131	487.433	29.9399	73.9962	10.4662	88.3129	9.47989	118.948	186.789	90.1744	0	468.15	28.2198	221.453	175.109	87.2789	9398.8	0	777.001	15.9875	241.705	59.7603	226.064	5.08255	54.0746	96.5557	4.40499	6.55227	23.102	2.75931	0	175.479	19.6016	393.802	327.034	654.305	2458.89
6.49_1480.6044n	501.869	6.48817	5.22551	669.432	752.058	1476.77	2243.19	145.722	397.813	109.896	518.624	137.035	490.798	886.685	464.57	144.858	2036.08	224.68	1061.02	507.047	559.981	36025.8	0	3210.28	213.431	814.384	340.961	697.474	0	422.63	537.633	0	0	270.324	69.3316	0	582.329	76.8037	1000.29	1368.77	2750.83	9076.52
0.82_1864.9978n	944.497	0.819633	4.61362	479.754	892.463	754	909.873	133.824	479.05	123.895	510.831	328.169	1237.67	624.474	434.832	106.514	965.551	386.655	814.757	584.451	586.623	467.843	0	561.196	617.413	843.962	977.034	838.582	0	536.257	910.66	0	0	439.793	117.851	8.69629	660.981	248.697	734.192	730.924	669.73	491.28
0.82_1860.9609n	942.479	0.819633	0	468.584	367.544	720.6	768.337	42.6031	482.231	29.1467	210.729	141.492	843.144	540.421	389.07	39.0578	789.979	323.604	699.597	274.618	571.604	399.498	0	496.146	278.222	335.55	794.65	346.91	0	225.97	347.638	0	0	180.886	13.5204	0	260.634	128.476	35.9586	756.099	261.959	244.232
6.77_1631.6081n	552.204	6.77388	64.1367	6729.79	5254.81	9130.63	6457.04	1075.77	1483.78	1285.88	1438.75	534.913	1572.83	1372.04	2058.55	889.032	8692.52	2843.05	2684.76	2583.47	4089.58	13599.1	12.0499	1352.53	268.253	2669.65	230.553	1972.34	0	749.534	1764.88	0	1.89233	1030.55	158.336	0	183.221	502.724	4368.42	3155.96	5561.78	5484.94
6.77_1522.6309n	773.314	6.77388	125.731	13082.4	15687.4	22221.6	28491.2	2394.46	3415.94	2709.71	10672.9	2403.12	8513.85	5124.6	11824.3	2673.03	30024.1	3395.76	7762.88	6544.94	20442.2	2245.14	100.718	1531.7	3083.58	2956.2	1524.96	5611.85	32.2548	4628.25	5072.19	3.77347	16.9918	2959.88	798.647	17.2915	964.661	2119.93	7728.54	19382.3	3454.6	2414.65
6.77_1560.5716n	528.525	6.77388	20.7611	4471.72	4440.07	7467.26	9340.12	627.815	1099.3	783.619	3579.27	720.953	2391.24	1730.54	3987.23	912.357	9957.65	1066.18	2544.32	1817.12	6694.66	751.374	14.4936	447.346	973.576	758.989	467.383	1494.59	0	1484.57	1577.08	0	0	963.611	258.193	0	204.641	557.253	2051.91	6512.5	1077.78	765.63
0.82_1852.9707n	938.484	0.819633	0	402.587	401.844	627.242	740.756	29.667	389.537	25.7151	229.365	120.516	946.054	508.612	312.738	10.2611	743.098	301.299	660.673	260.858	460.577	375.221	0	472.374	283.232	370.355	729.124	386.3	0	246.08	396.248	0	0	192	0	0	260.587	110.309	28.7132	676.834	286.776	248.34
6.84_312.1467n	313.154	6.84245	792.9	21265.9	61719.2	37120	77212.7	8700.7	14089	8778.97	39818.5	11292	44490.3	16710.5	42372.8	6681.59	46721.7	14250.5	27907.8	30065.3	27309.9	4444.71	246.595	40988.3	59838.1	47225.2	67627.9	44196.3	189.941	47586.3	40759.5	477.311	221.994	38694.9	10805.7	359.813	45949.7	22455.9	33709	42688.2	21198.2	14691
0.82_1848.9759n	936.486	0.819633	0	487.39	771.742	680.913	875.25	56.5227	459.345	71.7089	449.629	266.084	1168.84	550.316	394.98	70.0897	802.791	294.406	762.318	535.208	512.326	399.055	0	431.215	577.403	760.791	880.463	771.207	0	503.203	854.34	0	0	402.963	37.9602	0	617.924	217.838	733.359	748.699	585.588	446.124
0.82_1862.9625n	932.489	0.819633	0	608.104	1000.01	1002	1246.29	86.7966	569.935	38.2767	631.09	381.973	1353.06	713.191	496.184	2.14268	1224.88	437.288	1133.17	728.38	699.735	528.322	0	609.761	719.171	934.343	1300	977.3	0	636.159	1016.99	5.27096	0.782432	499.257	29.7805	0	807.937	373.715	402.213	1019.07	738.021	654.38
13.55_414.1998n	437.189	13.5465	1613.04	6923.31	1196.33	20989.7	6033.38	788.895	72929.4	12488.9	28580.4	19367.4	35181.8	19523.3	16852.3	10396.2	16927.9	32392.1	10268.4	15057.3	10620.1	14803.4	1440.66	15523.7	1304.84	9308.37	1753.37	2751.98	1796.48	24401.5	48654.3	2103.41	1730.85	19771.3	5456.51	3635.4	1840.55	1211.9	64063.7	15268.6	1661.57	44698.8
13.55_534.1787n	499.165	13.5465	189.351	38.8825	9.32193	272.886	83.4672	52.729	3142.59	242.081	442.221	344.539	489.359	295.04	290.632	165.19	184.13	718.462	132.05	246.993	135.768	362.394	54.7145	267.861	407.71	83.3965	699.915	1149.5	188.784	917.835	3189.02	171.519	223.454	956.505	106.49	251.778	456.725	347.432	4231.58	166.487	323.387	2604.22
0.82_1854.9503n	928.482	0.819633	0	693.887	1455.92	1085.81	1370.45	198.274	759.631	139.268	863.031	595.798	1684.47	817.862	658.643	61.8984	1331.77	517.92	1211.29	931.358	775.752	643.342	0	735.549	977.505	1361.8	1515.48	1521.29	0	915.714	1380.14	4.74754	0	743.075	103.655	0	1260.88	496.055	984.096	1192.01	1049.29	925.176
0.82_1737.0443n	880.52	0.819633	0	456.325	487.744	726.896	805.631	13.4735	433.153	12.8726	283.473	158.362	1017.19	549.451	403.721	3.14096	785.457	346.748	759.352	317.469	558.025	363.958	0	480.922	323.323	445.821	816.669	439.141	0	295.765	447.361	0	0	207.098	0	0	334.443	130.918	48.4981	721.549	337.584	281.935
0.82_1713.0450n	868.521	0.819633	0	613.102	789.072	872.074	939.674	94.5444	633.297	105.175	477.333	243.456	1308.63	744.346	544.129	30.2605	1033.21	462.463	907.063	567.841	724.697	578.108	0	661.887	573.294	761.168	1020.65	830.514	0	501.364	801.931	0	0	433.952	67.6383	0	691.765	290.078	435.453	1004	571.348	484.41
0.82_1631.2943n	838.636	0.819633	0	900.774	1598.87	1394.47	1763.69	83.7662	850.063	190.99	934.835	555.155	2034.64	1131.99	757.936	60.2022	1495.13	654.954	1619.08	1042.91	1097.9	770.732	0	929.746	1129.61	1450.96	1701.36	1642.61	0	1066.07	1571.46	83.4708	4.29518	885.337	205.479	0	1244.88	611.66	828.202	1399.3	1238.14	1083.12
0.82_1635.0889n	818.552	0.819633	0	677.418	672.604	1034.92	1150.93	0	660.865	18.8578	373.255	212.702	1350.3	845.628	591.233	9.19332	1096.01	558.015	1011.39	419.68	809.266	572.448	0	769.941	454.235	611.244	1132.86	613.155	0	401.038	628.096	0	0	282.514	5.56587	0	456.391	206.166	36.8049	1042.51	473.821	354.237
0.82_715.6410n	760.612	0.819633	0	867.801	925.144	1306.31	1546.17	83.6334	818.402	75.3541	512.919	317.987	1745.28	977.632	728.278	2.89375	1427.19	722.525	1373.41	602.392	990.427	798.38	0	894.131	671.286	925.034	1497.02	885.879	0	662.285	1088.25	0.145399	0	427.88	42.693	0	667.368	249.399	453.1	1254.91	812.244	538.836
0.82_713.6736n	714.681	0.819633	0	867.989	1051.06	1339.09	1580.61	109.839	888.268	92.2735	599.83	368.873	1897.45	1007.28	818.198	21.1517	1469.33	739.612	1404.11	713.215	1042.57	777.49	0	984.372	687.403	930.816	1579.5	954.418	0	628.694	979.985	2.27969	0.38275	503.581	34.5502	0	765.2	309.549	250.811	1350.87	770.709	642.903
0.82_711.6229n	694.62	0.819633	0	961.195	835.98	1376.35	1542.16	76.5693	929.007	37.0429	457.479	288.652	1760.32	1066.17	847.379	21.7553	1442.72	733.124	1412.6	576.487	1106.88	878.019	0	1062.87	568.514	846.601	1491.74	835.091	0	535.307	969.756	0	0	377.5	16.6256	0	588.207	241.078	495.507	1416.96	703.105	487.945
0.82_591.6869n	636.658	0.819633	0	507.728	960.959	839.253	1098.31	48.1811	548.259	59.1879	535.319	325.131	1133.31	603.465	442.629	11.0869	971.805	369.811	911.91	625.051	610.741	454.567	0	566.547	700.029	869.496	1120.01	919.311	0	646.659	960.086	0	0	476.912	4.72147	0	699.519	299.938	438.575	821.973	712.619	649.397
0.82_619.7527n	584.739	0.819633	0	588.919	802.561	906.969	958.484	96.7068	597.524	75.5496	441.926	309.715	1232.46	674.124	597.851	19.2865	1000.05	481.339	887.776	544.732	701.45	486.199	0	647.917	537.624	666.217	985.773	791.653	0	492.724	698.676	5.22824	0	419.06	45.1431	0	598.316	273.315	332.688	904.321	549.317	516.727
0.82_533.7297n	578.701	0.819633	0	464.191	1010.06	733.743	961.541	114.342	457.594	62.0863	564.815	349.242	1150.86	543.771	405.805	0	888.634	315.52	836.658	683.801	495.972	404.071	0	482.67	754.065	900.073	971.829	1004.53	0	678.375	1071.03	0.864696	0.843237	526.034	29.22	0	772.019	330.973	734.44	719.863	793.287	673.012
0.71_623.3158n	646.305	0.705283	0	172.379	421.814	217.485	370.892	58.6758	221.813	19.9883	221.019	165.411	458.323	188.552	174.808	35.0214	295.678	144.784	339.016	267.848	179.467	117.736	0	389.026	591.751	691.205	751.68	919.603	0	533.798	779.459	0	0	495.261	59.8913	0	762.783	408.574	947.326	241.799	635.156	620.79
0.80_505.8704n	488.867	0.802483	13.0532	1878.08	2493.47	1984.84	1760.91	495.05	2173.25	412.405	2174.63	2109.6	2776.36	2071.65	2051.34	192.494	2008	1983.63	1706.98	2676.15	2143.52	2269.76	7.03503	2228.13	2104.28	2447.11	2065.5	2906.36	10.4402	1848.9	2185.35	26.7226	17.108	2091.27	316.395	15.515	2643.5	2152.85	1802.52	2357.45	1772.01	2156.06
0.80_417.8293n	400.826	0.802483	0	853.91	1491.04	1205.24	1303.83	145.943	793.718	93.7446	983.313	571.978	1738.83	953.542	648.228	9.34478	1350.55	521.395	1200.55	1118.9	918.969	631.188	0	815.172	1149.07	1321.24	1365.5	1462.91	0.423859	1111.13	1429.77	7.88903	0.519149	893.248	41.9723	0	1224.47	555.899	449.295	1235.68	1174.12	1034.13
0.71_626.4660n	627.473	0.705283	0	36.7879	149.626	62.0488	117.616	0.25063	93.241	0.000235401	84.9789	59.7612	199.256	95.5567	33.9617	0	98.5589	46.8665	125.197	86.7044	129.323	25.2772	0	304.971	341.717	479.92	477.153	552.449	0	288.166	559.356	0	0	372.659	42.2675	0	424.123	214.774	569.808	118.243	438.521	376.932
0.71_640.4757n	623.472	0.705283	0	58.6207	117.826	54.0636	96.7346	0	101.044	0	105.139	54.608	183.603	91.5946	27.9699	0	96.3825	51.4747	111.718	74.8514	127.581	44.2667	0	275.407	306.393	480.422	453.69	439.888	0	308.65	536.598	0	0	336.206	35.4345	0	380.224	168.259	526.663	136.603	403.079	375.027
0.71_549.1634n	550.171	0.705283	0	0	7.71622	3.52017	5.10571	0	9.55891	0	5.22391	0	24.4075	0	2.78922	0	9.35694	2.59247	0	6.51563	8.4841	2.96085	0	36.1153	72.426	106.747	86.8067	118.263	0	39.8835	133.397	0	0	78.7928	3.83081	0	98.6844	29.883	136.571	3.44324	52.6297	73.1157
0.69_109.0013n	110.009	0.688133	300.884	1459.86	2115.62	1671.89	1837.76	1480.22	1643.2	1180.49	1468.76	1635.82	1982.31	1415.16	1688.57	982.195	1773.78	1498.83	1685.11	1760.38	1408.6	1631.95	218.097	1404.33	1685.38	1792.22	1801.42	2077.35	251.193	1537.14	1826.83	288.119	249.549	1366.39	1110.37	419.179	1984.63	1574.76	2183.39	1706.34	1591.32	1749.29
0.64_385.2207n	215.6	0.6367	0	43.5862	58.2599	64.9358	61.2055	25.7814	107.28	19.0967	102.635	45.3755	81.6007	95.6814	47.8773	34.5732	79.6935	72.9212	70.7582	63.842	84.1822	56.3475	0	72.1722	62.1588	69.413	72.7908	67.0062	0	54.3743	75.6545	0	0	49.819	14.0956	0	50.0295	23.6523	73.9255	92.3465	68.7467	62.2977
0.69_699.7150n	372.847	0.688133	38.6526	292.133	559.124	373.854	383.782	298.309	512.475	246.942	439.042	381.853	679.513	443.245	333.068	197.583	438.333	438.547	404.707	501.898	459.813	378.396	20.7743	419.493	399.004	558.993	443.383	664.617	14.5994	340.914	461.78	67.3391	25.485	326.762	231.837	59.1942	568.073	441.84	673.1	537.86	389.946	431.022
0.71_291.4108n	292.418	0.705283	0	59.8718	104.332	53.2895	67.0278	45.5353	66.2836	25.4153	61.3909	62.8617	119.217	64.6754	58.942	15.3642	70.913	56.4935	62.0829	91.8697	57.4229	55.3775	0	92.4878	90.6083	140.311	118.723	181.044	0	90.5549	131.233	0	0	102.583	45.3787	0	142.579	112.519	173.91	69.1764	102.349	123.698
0.71_327.8890n	328.896	0.705283	5.10929	3247.2	5648.93	4017.31	5276.56	1574.97	3595.86	1308.61	3245.17	3108.18	5371.33	3173.7	3291.94	957.674	4363.72	2712.41	5002.56	3913.7	3462.09	2824.16	1.92958	5374.07	6818.49	7273.49	7856.92	8913.89	17.5279	6588.5	7927.68	27.7653	8.21024	5869.91	2392.14	48.4978	7930.09	5490.2	9283.72	3620.85	7110.61	6947.02
0.71_355.8621n	356.869	0.705283	65.2159	110.384	319.516	143.216	140.299	345.091	160.283	283.781	222.518	288.83	352.61	133.539	144.537	72.8172	155.59	142.185	141.124	286.027	130.415	156.548	32.5915	120.497	172.203	217.027	153.081	288.216	51.2967	150.305	181.147	19.5339	24.5355	150.804	259.439	72.5356	263.75	175.979	279.246	171.726	157.307	194.583
0.71_725.8213n	385.9	0.705283	6.3455	513.898	963.736	627.47	740.514	358.779	751.865	303.18	739.304	630.665	1151.5	697.3	556.225	235.801	775.726	657.555	709.311	834.097	750.057	580.163	0.990158	1016.42	1092.24	1488.16	1354.72	1716.09	0.253966	920.228	1573	20.4218	2.81329	1084.63	424.648	18.9964	1454.08	943.543	1776.82	853.27	1109.21	1361.85
0.71_335.8888n	380.86	0.705283	20.3201	167.007	546.78	232.914	258.521	285.873	245.352	233.234	261.777	284.528	525.857	226.486	239.153	130.643	264.217	254.411	254.884	414.121	231.254	235.839	6.68443	255.182	330.93	434.326	296.627	599.59	35.0578	313.985	333.007	41.0191	34.1579	270.478	204.629	26.5158	543.927	379.567	565.58	273.391	311.497	347.958
0.71_549.8400n	286.918	0.705283	59.2731	189.722	395.955	226.003	239.224	259.3	286.631	208.45	282.582	274.931	427.085	260.008	232.132	165.569	269.333	271.899	232.882	345.199	248.745	260.471	38.9098	217.592	250.471	339.37	266.209	420.599	106.66	216.91	294.903	89.038	108.365	219.501	147.492	82.4832	366.463	306.023	413.808	311.327	237.671	265.535
0.71_212.9967n	257.968	0.705283	57.5445	585.388	974.715	685.583	839.959	645.581	598.232	519.299	569.833	681.592	937.595	550.126	678.182	315.176	724.635	540.29	771.098	797.119	586.386	600.294	32.2135	801.672	1008.75	1079.18	1076.62	1293.14	54.5494	919.992	1096.26	60.1961	53.6899	867.978	601.591	96.8186	1185.68	938.06	1310.67	622.178	930.169	985.511
0.71_217.8913n	240.88	0.705283	289.179	1935.53	2793.52	2339.04	2236.19	1630.42	3745.8	1432.77	3361.61	2426.58	3770.21	3433.97	2038.55	1547.56	2766.29	3291.2	2256.21	2981.83	3395.31	2441.31	202.873	2467.98	2142.06	2950.68	2495.5	3185.08	492.314	1763.17	2674.1	337.837	490.416	1863	1090.4	364.5	2465.9	2084.98	3355.79	3970.9	2133	2343.27
0.71_237.8760n	238.883	0.705283	180.004	3374.89	4642.71	4060.2	3913.31	2462.08	6802.96	2115.14	6327.69	4298.16	6532.96	6255.83	3529.68	2657.41	4951.26	5860.56	3908.84	5160.7	6201.35	4312.51	129.837	4193.87	3489.68	4642.21	3979.34	5048.79	272.604	2920.5	4391.13	238.778	258.962	3014.08	1572.97	313.387	3638.56	2928.79	5341.85	7293.85	3554.12	3842.6
0.71_231.9196n	232.926	0.705283	187.125	910.699	1058.38	1079.45	1160.77	740.266	1256.31	750.871	1275.72	1044.82	988.265	1253.46	1031.7	713.899	1213.32	1075.87	1192.35	1088.36	1324.34	1046.04	164.456	1577.46	1560.28	1647.44	1601.29	1105.11	225.682	1511.83	1935.34	205.911	216.662	1634.47	983.996	297.889	1129.4	1081.39	1715.45	1319.69	1768.61	2242.54
0.71_181.9539n	223.988	0.705283	598.227	3432.3	6360.67	4182.46	5949.91	2311.97	2740.39	1792.11	2069.67	2765.7	4159.01	2133.64	3654.65	897.126	4002.87	1935.45	5355.91	3377.89	2278.37	2691.95	446.345	4166.18	6098.62	5711.78	7053.96	7237.08	669.186	6221.6	6199.88	453.241	737.527	4426.68	2456.93	606.685	7315.42	5135.29	8012.6	2466.86	6358.14	5822.55
0.71_173.0277n	215.062	0.705283	1.52001	269.977	892.534	449.923	614.007	113.843	792.571	73.1968	858.865	488.766	1546	737.922	354.03	59.739	719.825	619.707	628.429	824.16	931.672	440.601	0.76734	1772.25	1632.22	2584	2292.22	2850.22	3.63897	1321.47	2519.62	3.40874	2.2838	1840.66	267.478	2.41374	2113.06	1383.16	3250.3	1013.32	1813.63	2067.8
0.69_81.0144n	125.986	0.688133	3428.66	11376.6	13604.4	12612.3	13111.4	9625.56	13958.6	9135.47	13682.1	13141.3	15530.1	13274.5	12371.6	9319.56	13990.9	13370.3	12905.5	13648.1	13747.3	12913.2	3196.68	14745.3	15337.7	17581.5	17242.8	18547.8	2844.09	13937.2	18429.2	3200.5	3102	14971.6	10554.1	4782.4	16426.8	13931.5	18524.9	14751.5	15197.5	16672.1
0.53_280.8416n	322.875	0.53385	232.011	148.185	348.072	190.026	178.331	331.738	219.027	317.092	176.134	219.148	358.882	193.326	212.355	187.314	195.064	301.972	173.968	333.229	192.593	278.877	155.651	214.745	200.855	290.155	258.701	370.233	347.531	179.972	250.042	187.473	302.808	180.022	222.326	254.93	347.85	339.573	319.265	239.656	181.157	233.663
0.69_359.8869n	404.858	0.688133	78.3013	229.349	561.831	283.497	282.074	402.355	343.526	356.145	338.814	356.935	611.281	295.287	292.612	187.655	330.491	369.942	261.846	496.701	300.97	313.233	54.7634	329.499	357.504	551.507	385.554	670.646	169.491	313.853	431.018	133.497	150.489	328.715	222.584	106.83	583.647	469.993	617.162	359.282	345.844	425.384
0.71_331.8827n	332.89	0.705283	0	212.482	409.649	256.112	303.136	207.296	260.087	177.306	220.574	239.946	423.742	226.704	239.056	107.831	292.417	244.172	298.353	337.997	243.091	238.959	0	317.095	367.222	465.743	422.063	562.098	12.3899	336.673	426.499	14.0117	8.92853	315.695	187.937	16.1753	496.853	388.457	706.263	267.241	360.093	405.284
0.71_308.8618n	331.851	0.705283	72.6811	239.668	451.951	291.636	286.471	364.472	362.491	345.271	333.959	347.305	506.849	326.623	305.329	219.47	319.349	398.756	263.942	443.773	306.767	357.871	27.9398	302.397	309.004	412.418	323.89	466.747	62.5161	245.157	341.375	73.183	63.0973	255.862	279.742	105.179	422.367	399.385	472.234	394.03	271.051	322.482
0.71_385.8931n	386.9	0.705283	37.3335	868.169	1552.88	1105.47	1120.88	783.689	1493.11	669.74	1377.45	1115.09	1827.08	1386.88	1001.4	572.58	1305.65	1342.25	1132.46	1469.53	1385.08	1094.56	16.8645	1282.43	1250.03	1675.81	1384.68	2026.21	36.5447	1033.95	1512.87	41.2141	11.7236	1117.74	635.838	79.0167	1682.78	1330.44	1946.54	1639.73	1196.14	1404.67
0.71_751.8201n	398.899	0.705283	24.6976	237.64	571.518	338.389	434.952	242.235	310.709	184.458	261.989	271.18	497.608	264.027	287.233	90.0616	353.567	276.222	386.39	383.516	269.56	274.177	11.8831	332.49	440.323	510.453	511.442	653.208	53.6104	415.474	503.03	69.8782	49.9267	340.022	156.691	35.6131	637.279	444.792	681.134	327.647	423.101	457.923
0.71_386.3786n	409.368	0.705283	0	22.2944	70.0267	25.476	36.1878	34.79	52.9682	18.803	40.0011	36.7181	93.7817	51.3737	30.6393	4.2262	46.3388	60.8091	37.2634	78.4957	47.0307	45.529	0	58.3665	42.8712	97.5502	63.2557	112.202	0	42.2887	78.9565	0	0	48.7037	38.9011	0	97.7839	69.1459	104.552	54.3033	49.3972	83.2759
0.71_789.7043n	417.841	0.705283	26.0973	210.247	429.147	254.669	297.357	218.223	258.906	186.21	229.088	273.702	403.997	229.87	254.408	112.13	294.287	254.609	279.059	336.161	244.345	250.532	15.6512	327.511	380.015	447.855	395.669	568.007	12.3314	338.522	418.655	39.7655	11.8364	310.347	210.091	36.2794	529.217	419.162	543.077	288.069	357.531	411.515
0.71_441.3765n	424.373	0.705283	0	106.129	184.064	119.481	150.631	54.9079	188.383	40.5104	197.534	132.725	252.921	184.262	109.739	48.1767	158.322	163.009	144.087	182.047	196.71	123.595	0	238.936	226.329	320.319	278.776	340.611	0	191.623	321.961	0	0	225.481	76.5227	0	287.987	172.993	348.75	214.693	248.975	257.687
0.71_447.3678n	430.365	0.705283	0	338.574	552.489	416.279	495.156	182.783	554.979	175.866	630.189	419.718	796.6	591.567	354.33	145.259	527.739	486.647	508.24	580.232	678.875	378.174	0	999.201	969.217	1499.42	1313.14	1384.46	0	794.597	1510.91	0	0	1101.75	340.27	0	1126.16	755.468	1502.71	665.552	1103.99	1201.23
0.71_863.7583n	443.877	0.705283	0	449.142	916.368	569.937	795.651	226.721	525.099	183.66	469.352	464.238	831.378	459.867	464.134	115.883	645.069	410.566	752.713	601.967	478.877	414.758	0	705.958	992.486	1010.42	1086.79	1325.3	1.77875	943.892	1096.53	3.99113	0	749.46	284.533	0	1178.58	778.014	1337.49	561.8	953.065	983.044
0.71_895.7176n	459.857	0.705283	0	1093.39	2051.16	1388.83	1876.72	526.992	1353.77	458.67	1292.08	1135.41	2128.2	1207.79	1128.19	292.316	1613.02	1005.11	1827.91	1490.83	1353.43	966.155	0	2209.02	2889.82	3393.91	3380.98	3848.3	0	2663.56	3581.57	0	0	2510.4	847.366	3.95015	3304.94	2175.99	4131.09	1395.71	2986.74	2966.34
0.71_891.7116n	468.845	0.705283	0	211.315	397.313	279.645	357.983	124.342	283.906	106.588	300.512	221.372	460.125	278.258	221.826	63.0539	321.293	230.921	339.068	312.363	308.115	201.656	0	492.424	540.684	686.597	658.843	739.105	0	512.779	739.926	6.90614	0	511.34	177.71	1.61691	652.534	443.619	1185.13	349.63	588.478	592.248
0.71_905.6992n	475.839	0.705283	2.77742	540.518	891.132	716.277	896.151	275.275	913.794	271.282	939.641	637.955	1164.07	939.865	561.537	220.703	871.456	737.075	904.453	841.437	1062.07	582.493	0	1614.49	1680.95	2324.03	2108.77	2098.13	0	1496.75	2435.22	15.6813	0	1794.15	533.61	9.88257	1722.23	1245.56	2213.43	1023.92	1923.24	1853.54
0.71_433.5506n	478.522	0.705283	0	9.37062	29.537	17.4546	26.0339	0	19.3899	0	27.6662	2.65131	44.9713	5.93304	6.1545	0	25.0084	6.22069	24.4748	27.9619	19.1223	6.26451	0	83.948	104.192	172.229	161.878	172.171	0	86.5379	182.031	0	0	115.323	7.73441	0	138.339	59.923	210.849	24.6944	117.746	130.542
0.71_439.5454n	484.517	0.705283	0	4.95068	7.32449	4.84349	13.5567	0	14.5531	0	21.9641	7.60118	26.4675	19.5668	3.27786	0	18.5928	17.0361	17.9407	11.0002	24.2102	0	0	69.5159	73.1832	123.608	113.876	116.23	0	59.0015	136.233	0	0	100.42	5.81764	0	86.4179	43.4905	131.648	22.7011	99.5947	104.743
0.71_506.1832n	489.18	0.705283	0	3.08309	11.6346	3.25259	19.1174	3.53324	16.7343	0	27.288	8.13651	27.6029	19.5008	2.56373	0	7.65036	15.2741	11.3749	13.7543	26.8104	4.66414	0	89.1407	71.9554	127.369	112.385	114.538	0	45.008	162.638	0	0	95.9313	3.17027	0	56.2751	32.3427	125.886	27.0367	93.6482	93.1841
0.71_1536.5184n	527.835	0.705283	0	130.977	293.524	199.149	242.474	143.703	231.208	97.9344	232.848	168.16	409.286	230.546	143.164	36.2528	257.316	162.851	260.791	225.983	257.013	141.546	0	513.622	557.622	847.07	771.104	825.04	0	496.3	863.162	0	0	593.381	164.54	0	613.163	396.324	899.008	243.788	664.689	648.775
0.71_1023.6845n	534.831	0.705283	5.11957	186.081	449.358	262.402	338.445	102.804	289.677	92.4356	299.215	233.7	531.284	262.32	186.776	50.5454	321.342	249.431	333.689	327.835	296.564	214.897	2.30136	424.55	523.577	714.634	668.336	812.313	10.5981	496.458	766.363	7.41235	5.33679	487.666	147.913	4.60324	619.471	426.527	858.352	336.275	594.448	601.383
0.71_1560.4974n	521.173	0.705283	0	278.381	584.673	384.626	506.032	146.498	457.115	119.675	469.081	324.481	825.137	422.945	303.269	70.8879	488.075	332.825	508.056	478.599	509.191	277.193	0	947.581	1052.9	1515.7	1458.04	1655.15	0	944.131	1627.56	2.91306	2.22287	1040.11	249.024	1.76187	1298.44	747.83	1873.38	518.157	1208.72	1252
0.71_532.1780n	555.167	0.705283	0	2.78598	29.8599	6.41779	22.0385	0	8.44147	0	5.76074	6.59857	33.1549	0	0	0	4.9357	0	27.9741	10.7248	10.3885	0	0	29.4041	99.9569	137.689	127.046	193.713	0	88.4292	146.429	0	0	83.9994	3.20419	0	139.505	49.6456	191.967	3.85183	136.595	122.286
0.71_594.5090n	559.495	0.705283	0	37.0666	131.495	62.4828	100.942	0	87.4417	0	109.979	55.916	195.499	78.9877	30.2304	0	88.762	46.7657	129.185	81.4057	133.091	25.3713	0	340.277	406.854	596.977	596.633	631.674	0	375.77	659.864	0	0	438.387	39.3967	0	481.112	248.396	697.43	95.3134	477.115	454.518
0.71_533.1578n	556.147	0.705283	0	11.7002	64.1542	21.3867	63.9414	3.0631	64.1992	0	76.9466	31.2591	141.358	47.9431	17.5183	0	55.066	36.6173	81.1993	60.6457	95.2714	18.4113	0	316.102	349.149	587.315	531.883	574.999	0	331.021	624.062	0	0	441.731	16.102	0	392.474	213.711	666.905	51.5629	459.039	435.921
0.71_549.5039n	572.484	0.705283	0	8.36765	28.0909	2.72421	33.0064	0	16.2343	0	28.7235	9.79837	44.6091	21.464	2.82712	0	17.0722	16.1219	21.3764	21.2871	21.3267	0	0	62.5186	66.1538	111.967	116.078	129.411	0	73.0338	130.004	0	0	80.6711	2.85526	0	93.75	38.9322	162.813	34.3977	83.179	91.5591
0.71_973.6097n	498.803	0.705283	77.9198	631.939	1110.16	805.141	834.081	371.749	1281.2	388.328	1216.69	758.254	1468.36	1160.42	625.901	346.161	992.612	1053.83	808.915	1044.07	1189.84	695.096	35.7128	1013.53	1031.86	1383.21	1119.75	1571.42	1.87058	850.082	1340.39	20.3526	1.55907	861.879	390.155	79.9146	1219.55	826.938	1641.53	1430.57	1020.22	1111.75
0.71_580.3162n	581.323	0.705283	0	105.847	250.418	141.616	209.385	40.0884	131.179	22.6046	114.19	101.118	222.841	108.925	108.871	4.56451	174.97	64.3766	220.486	137.918	118.048	80.4494	0	213.333	297.185	347.818	360.169	465.167	0	281.302	388.423	0	0	229.34	54.9559	0	391.557	230.995	484.105	144.593	300.131	303.009
0.71_1157.6343n	590.815	0.705283	3.28476	690.862	1315.86	895.924	1196.97	259.985	961.54	233.699	878.85	720.911	1414.28	850.557	720.269	172.822	1027.59	721.286	1143.3	1001.63	927.593	680.668	0	1452.22	1825.2	2262.27	2219.17	2530.6	0	1693.49	2397.32	6.93008	0	1578.12	461.751	1.41235	2125.58	1309.75	2700.57	984.252	1980.61	1940.75
0.71_1756.4266n	593.81	0.705283	0	145.838	312.667	196.591	275.414	58.0817	212.612	54.5982	247.257	146.4	437.433	197.842	138.358	27.5564	239.333	155.663	277.596	235.366	246.735	119.962	0	541.127	612.544	896.464	864.429	947.006	0	578.648	957.854	0	0	628.295	105.432	0	751.132	430.207	1047.51	239.828	778.013	723.099
0.71_1173.6104n	598.803	0.705283	29.1196	366.916	750.827	501.71	634.715	226.503	668.145	204.656	712.45	521.385	978.846	621.54	404.72	128.11	643.378	518.88	621.076	656.211	684.604	406.013	13.7609	990.318	1083.26	1538.17	1408.77	1596.46	0	944.484	1597.21	10.4829	3.08276	1059.88	320.261	28.5288	1261.53	788.351	2163.16	734.887	1258.24	1307.12
0.71_596.2933n	597.301	0.705283	0	207.923	498.047	295.17	467.218	59.61	357.754	72.18	351.648	273.117	586.426	307.597	221.541	50.7121	398.918	251.536	446.825	346.31	385.946	193.506	0	672.501	796.207	1140.75	1086.61	1196.53	0	706.546	1174.33	0	0	727.763	156.654	0	960.623	595.173	1300.22	393.681	915.843	965.512
0.71_601.1562n	584.153	0.705283	0	18.3467	94.6437	34.6448	89.3275	0	61.6547	0	80.289	25.9971	128.736	57.41	21.4087	0	78.2341	37.1416	82.1506	63.3928	111.717	20.404	0	254.129	351.872	486.544	431.961	508.456	0	299.362	517.846	0	0	283.342	28.7124	0	345.725	187.066	563.17	104.608	402.408	383.241
0.71_708.0931n	709.1	0.705283	0	54.4309	153.938	71.6554	156.903	0	156.524	0	157.404	39.2877	240.531	123.204	35.3829	4.17514	110	79.5269	161.428	100.356	172.2	28.2519	0	277.808	322.611	466.322	535.112	662.838	0	342.664	551.108	0	0	317.47	31.6373	0	401.626	170.923	664.938	190.59	424.876	329.898
0.71_736.2751n	719.272	0.705283	10.3523	59.2794	179.039	68.8378	113.945	18.1382	111.794	17.2492	137.214	84.5004	269.301	86.1318	55.016	0.00226846	125.132	42.3107	138.253	137.747	113.479	68.0527	0	272.428	304.68	488.801	417.237	557.703	0	252.793	513.433	0	0	324.401	36.9273	11.5462	399.534	226.45	635.536	116.957	424.792	384.946
0.71_666.1264n	708.099	0.705283	0	19.1017	62.5262	33.5736	79.2856	0	54.8765	0	51.0732	22.4263	97.7199	52.4842	17.0429	2.45685	57.0399	32.7691	65.5651	36.846	69.2514	23.5264	0	132.394	170.269	224.001	241.441	235.004	0	139.493	261.019	0	0	142.956	4.52661	0	195.508	103.987	275.438	70.2034	192.736	194.801
0.71_760.4409n	743.434	0.705283	0.233724	4.46582	91.172	34.1287	82.5881	7.55285	44.9182	1.00066	95.9102	25.1729	199.072	91.0366	17.2076	0	62.4516	53.0961	100.445	65.9834	119.869	10.8912	0	289.807	292.957	465.034	432.936	513.28	0	267.009	505.407	0	0	374.428	19.1893	0.0037508	331.976	179.682	515.673	98.1297	421.296	353.137
0.71_785.0791n	768.076	0.705283	0	9.66534	73.3348	20.3881	36.243	0	67.0454	0	80.1784	4.37839	132.645	59.1394	14.3008	0	60.9474	19.0164	84.69	32.1971	148.214	0	0	214.117	230.31	399.109	432.445	469.779	0	215.654	433.736	0	0	276.783	8.68616	0	293.555	111.529	464.943	76.3611	370.337	307.555
0.71_842.4000n	843.407	0.705283	1.45352	0	41.2851	0	17.5253	9.36866	11.4517	4.85163	26.0515	7.49489	48.7206	14.5068	0	0	25.1582	14.4414	27.6725	13.0923	39.0697	0	0	174.788	233.957	368.691	364.015	322.797	0	234.173	415.649	0	0	220.746	4.11718	0.672448	298.214	91.6946	411.736	33.6017	340.06	268.829
0.71_877.0188n	860.015	0.705283	0	3.3978	13.4035	0	16.4558	0.181376	21.5802	0	11.0697	0	25.8995	14.1258	0	0	0	3.46164	3.23587	10.9668	23.4714	0	0	99.0252	109.002	244.757	165.541	199.606	0	88.7271	176.85	0	0	93.2291	0	0	155.563	49.0031	251.437	18.8057	155.497	102.569
0.71_897.0296n	862.016	0.705283	0	3.75403	36.609	11.5123	18.4647	8.58637	42.4742	0.778978	32.5907	3.87408	71.7755	33.3611	0	0	4.17596	8.70746	27.4364	9.1651	35.8719	3.99216	0	162.918	138.217	363.959	282.531	382.709	0	127.451	441.445	0	0	214.725	10.6195	0	229.806	56.7616	468.135	36.2516	261.233	210.946
0.71_848.4192n	893.39	0.705283	0	0	12.5812	0	9.36539	17.0214	0	13.968	6.64687	3.34331	10.8979	20.357	0	0	0	0	6.73968	0.742342	6.79761	0	0	49.0684	23.4704	196.835	179.221	173.812	0	54.5775	207.73	0	0	120.373	14.3131	2.19886	119.506	19.6578	146.089	13.6668	125.053	109.435
0.71_857.0212n	858.028	0.705283	0	0	12.9704	3.95044	12.2317	1.12378	25.1243	0.139417	33.7607	0	94.8196	7.59512	0	0	16.4426	0	16.3729	7.02213	17.6083	2.74759	0	100.462	67.5631	179.668	172.995	225.14	0	82.7186	179.42	0	0	105.141	9.19705	0	150.412	14.8048	254.512	16.7744	141.458	162.006
0.72_308.1564n	309.164	0.722417	164.437	264.712	340.803	153.73	159.842	481.751	210.995	230.862	169.727	351.455	627.458	156.327	275.405	109.637	314.994	232.532	98.8094	437.725	205.921	325.062	31.1332	38.1293	54.1493	38.5855	32.7324	53.2337	22.0456	20.9544	25.0326	53.5795	27.1228	32.5091	22.286	49.5885	41.151	53.831	30.9484	201.564	20.916	62.7533
0.72_439.2122n	484.183	0.722417	0	2.0448	2.45473	0	3.11855	0	2.88167	0	0	0	13.4022	8.14455	0	0	11.0144	2.77771	4.46102	5.71309	10.3723	2.11247	0	38.5246	35.1323	79.5719	59.2091	76.5369	0	28.7298	85.3641	0	0	59.2354	0	0	36.7932	27.0567	73.4273	5.04547	36.4114	45.6087
0.72_199.9119n	441.858	0.722417	10.8847	56.2167	127.599	66.5727	72.4834	132.689	162.481	71.1038	191.938	168.406	243.604	128.142	118.386	49.4551	102.996	130.689	77.5266	161.544	180.7	138.864	8.70233	130.937	98.2602	406.494	83.6655	180.786	1.69107	66.4231	131.023	18.6464	3.55606	82.3833	42.2374	12.6694	203.084	115.678	225.297	177.252	88.2754	76.7637
0.72_438.3600n	439.367	0.722417	0	57.3432	82.6458	70.5296	79.0172	36.9385	91.8802	31.6293	100.096	74.4135	119.19	101.513	64.797	26.5171	85.1079	80.9847	72.4611	105.104	105.222	62.7297	0	149.61	129.663	196.438	171.152	140.659	0	112.874	219.268	0	0	165.823	60.3477	0	123.939	103.406	133.877	99.9806	159.663	151.918
0.71_764.0332n	806.067	0.705283	0	19.881	217.444	97.6683	225.198	0	169.429	0	143.256	54.8757	342.983	74.1886	18.8633	0	150.811	57.0356	224.289	64.4718	170.654	16.5513	0	519.07	596.593	758.187	808.494	917.191	0	575.713	853.419	0	0	582.466	6.19589	0	682.982	357.678	1054.99	188.493	731.629	580.125
0.71_821.7412n	804.738	0.705283	116.031	305.845	701.832	386.546	486.445	287.241	552.58	291.299	713.299	530.589	959.358	542.259	309.983	121.231	469.575	429.487	497.769	640.838	598.547	312.086	36.2096	823.869	971.444	1376.57	1053.77	1378.89	9.74852	883.256	1360.76	15.5137	5.13264	991.674	350.873	112.712	1113.86	655.056	1517.94	603.406	1117.63	1088.78
0.71_793.4318n	776.428	0.705283	1.31775	11.3741	72.0985	38.6786	34.6796	25.7166	48.6598	10.3049	82.8572	22.1598	158.747	70.0835	6.65682	1.15446	40.4086	17.0323	39.937	42.9983	124.25	3.64747	0	299.285	230.24	536.248	429.398	551.712	0	216.261	485.102	0	0	275.649	18.5212	1.75476	284.034	112.435	584.417	73.0623	382.572	322.605
0.71_753.0846n	776.074	0.705283	0	23.7205	105.672	44.7524	66.7853	0	135.363	3.7197	116.159	16.3096	234.173	125.733	6.55746	0	61.6172	61.4384	79.2008	50.2221	142.063	16.8676	0	340.07	331.733	517.361	508.718	619.157	0	225.141	499.421	0	0	367.692	0	0	407.958	136.78	620.064	138.9	432.253	430.673
0.74_317.9187n	282.905	0.739567	111.387	1467	2316.94	1852.49	2073.11	886.204	2372.7	737.518	2239.11	1626.26	2949.4	2192.51	1460.68	709.29	2184.49	1903.18	1985.83	2074.34	2215.33	1695.73	92.7989	1952.47	2024.01	2774.31	2613.16	2934.29	132.192	1845.12	2721.71	154.767	146.453	1800.66	657.835	171.032	2301.54	1653.29	3411.88	2634.48	2255.35	2145.76
0.71_672.8071n	695.796	0.705283	42.1216	446.096	1055.04	562.448	682.531	295.526	694.775	225.861	886.995	673.112	1175.83	657.88	505.904	151.766	667.867	590.674	651.387	897.312	679.176	518.308	10.9128	794.558	1098.49	1379.33	1097.88	1542.38	0	946.241	1349.61	32.7648	0	990.497	260.19	41.8242	1290.89	867.562	1546.87	751.527	1101.48	1140.18
0.71_715.4461n	738.435	0.705283	2.45575	20.3118	139.973	45.4106	111.545	18.8714	108.346	13.4423	131.19	25.1974	265.653	66.2446	13.1989	3.79697	78.6771	51.7755	145.218	110.108	179.228	27.575	0	307.291	337.013	556.305	532.162	600.895	0	349.149	622.913	0	0	380.122	51.6316	1.27924	415.116	227.552	646.601	135.156	449.725	412.085
0.71_1953.3897n	666.792	0.705283	24.5774	184.189	504.952	255.124	347.123	104.834	348.79	106.395	433.399	308.664	695.601	317.601	177.95	33.7222	352.297	251.891	334.924	413.751	348.629	208.856	4.41797	618.927	790.27	1169.77	956.93	1174.35	0	660.719	1211.66	0	0	752.559	154.551	14.7764	947.536	483.451	1712.16	361.483	940.885	915.209
0.71_666.4612n	689.45	0.705283	0	103.798	323.373	151.192	344.994	20.8686	298.291	28.0407	317.325	131.095	477.901	287.954	48.6172	5.89856	261.406	123.004	292.27	258.544	307.834	75.1984	0	724.304	814.81	1232.49	1157.18	1168.69	0	746.95	1250.57	0	0	785.595	78.0074	0.185587	901.961	554.609	1376.64	338.086	1042.79	908.601
0.71_684.2838n	667.281	0.705283	1.33679	12.9951	99.9239	33.2163	43.2031	4.05533	41.2629	9.33754	57.1837	40.5108	131.914	29.5756	15.6749	0	28.9079	25.9944	52.6714	77.0058	28.3915	27.6827	0	80.339	100.073	205.645	115.313	246.96	0	79.7847	220.916	0	0	124.735	0	1.78745	176.434	66.6419	287.859	42.2117	143.952	138.599
0.76_168.0862n	191.075	0.7567	73.6227	470.353	782.551	648.987	480.674	741.052	347.767	497.048	617.488	554.68	659.493	600.6	553.227	275.708	703.76	428.968	587.329	717.755	409.593	424.09	25.0822	544.021	917.978	837.621	492.455	1810.91	2.96249	715.758	816.5	69.2189	17.0348	829.797	705.33	91.9833	1148.59	879.978	926.659	688.356	472.718	648.646
0.76_339.9092n	304.895	0.7567	362.268	384.963	659.881	483.437	536.094	493.395	548.373	427.777	478.837	430.561	714.126	506.636	423.735	310.496	537.864	479.571	532.833	530.014	510.349	444.903	226.409	402.056	472.815	573.879	549.36	667.4	316.361	417.045	554.858	459.783	352.09	376.431	346.415	357.926	579.078	503.143	734.772	587.186	496.792	469.936
0.76_338.0371n	321.034	0.7567	0	82.5535	127.202	110.528	90.1386	62.8567	48.529	32.4183	91.1858	69.8759	122.09	113.955	82.5318	16.0948	120.523	61.4898	108.802	107.67	73.3909	64.9124	0	98.1405	154.481	138.668	98.6553	312.065	0	117.494	146.172	0	0	129.878	63.4107	0	202.671	117.286	154.728	115.924	69.4692	115.989
0.76_835.7338n	418.874	0.7567	209.012	940.326	1562.95	1272.72	1529.21	532.005	1399.78	538.3	1561.95	1024.05	1983.66	1473.41	940.081	387.346	1548.22	1024.63	1496.61	1351.49	1490.76	997.354	122.534	1612.75	1767.56	2323.86	2209.42	2119.44	52.0382	1680.71	2483.17	272.197	76.4595	1752.81	621.739	243.347	1832.49	1246.41	2422.02	1666.42	2078	1879.4
0.76_366.0319n	389.021	0.7567	2.57849	99.8958	155.127	150.211	109.296	100.958	57.9397	49.8106	117.103	85.9553	156.322	132.404	111.28	23.7178	147.481	73.6127	127.386	135.152	80.812	85.0594	1.95898	117.265	187.374	164.773	130.441	401.985	0	126.069	179.841	0	0	165.065	103.049	3.24373	234.722	151.011	193.53	155.397	84.9973	134.024
0.76_527.8972n	492.883	0.7567	153.878	1451.58	2367.19	1870.48	2274.7	439.793	1887.69	367.553	1945.93	1297.75	2959.31	1871.72	1395.67	671.563	2300.55	1489.29	2190.5	1873.34	1940.82	1550.22	74.023	1877.64	2055.65	2834.63	2836.53	2956.62	18.0468	1894.8	2936.24	244.066	49.9791	1869.34	463.204	160.651	2333.79	1814.63	3378.05	2254.97	2323.97	2166.01
0.76_502.0058n	524.995	0.7567	9.19064	73.7016	120.626	117.684	96.7862	62.3519	39.7367	36.6881	83.0314	59.3247	130.444	90.8285	86.4345	33.9414	119.122	56.072	116.185	103.56	66.3329	59.088	0	111.328	151.005	141.986	113.605	296.465	0	107.792	143.222	0.00600525	0	133.048	76.0384	9.99823	183.317	105.875	160.008	126.367	86.041	105.978
0.76_1199.7051n	622.842	0.7567	48.8062	792.159	1420.56	1134.43	1464.66	422.944	1118.87	333.664	1089.92	663.492	1712.22	1126.53	806.895	371.705	1386.02	791.643	1338.06	1029.8	1139.19	927.503	14.7748	1206.25	1310.71	1792.79	1817.07	1890.83	5.21799	1180.62	1803.4	63.2108	15.871	1220.42	285.481	53.2747	1646.59	1041.21	2126.87	1395.03	1453.78	1567.38
0.76_474.0047n	518.976	0.7567	0	76.1281	136.299	108.533	71.142	56.2544	40.4817	27.4873	90.811	69.9751	122.133	110.376	88.4419	12.1816	125.613	53.8386	99.1251	117.623	51.2541	63.132	0	100.147	139.389	148.107	110.641	295.019	0	88.5046	163.476	0	0	131.028	64.7705	0	176.546	134.981	173.156	117.434	83.0741	105.183
0.76_1381.6024n	713.79	0.7567	34.1734	546.919	1322.42	753.252	965.11	351.214	690.344	284.19	953.594	732.325	1449.43	694.267	553.588	134.738	920.203	490.37	894.344	1020.72	687.411	572.455	9.36777	853.998	1276.84	1629.42	1357.92	1876.69	0	1112.96	1626.66	49.9526	1.47366	1147.69	307.475	38.183	1572.78	1030.96	1958.6	855.954	1297.88	1557.94
0.76_1437.6061n	730.801	0.7567	154.009	959.532	2516.41	1221.53	1453.53	700.208	1224.17	609.192	1978.38	1429.9	3191.81	1157.53	975.05	352.216	1475.18	937.425	1341.14	1917.34	1179.35	936.273	44.7231	1193.34	2225.26	2852.3	1892.48	3427.42	0	2021.13	2844.41	152.982	0	2050.9	573.311	162.023	2640.16	1912.4	3402.69	1450.49	2219.16	2146.96
0.76_1453.5682n	727.791	0.7567	85.4529	987.356	2057.81	1285.91	1584.04	558.958	1324.25	471.075	1634.81	1295.15	2512.94	1339.95	1064.66	278.977	1477.48	1182.56	1524.33	1746.2	1377.52	1096.47	26.4536	1656.39	2139.42	2794.67	2416.86	3101.31	0	1938.43	2929.28	98.1456	3.83774	1983.02	535.771	84.3297	2438.52	1765.5	3358.26	1616.7	2360.57	2338.19
0.76_731.2672n	773.301	0.7567	21.4357	224.18	520.594	305.607	352.396	282.03	319.181	230.51	377.297	368.209	521.398	302.753	273.974	103.747	371.739	287.495	353.159	411.449	279.63	247.319	1.38385	300.391	350.94	549.885	486.356	604.702	0	286.472	472.744	17.1187	0	342.2	166.46	14.8601	522.924	405.579	572.375	353.594	345.841	561.96
0.76_1573.5953n	798.796	0.7567	182.279	956.566	2496.15	1222.13	1354.68	754.609	1162.92	713.675	1915.01	1544.88	3003.17	1097.11	1005.35	397.356	1413.06	910.606	1319.01	1980.51	1114.67	961.155	56.3296	1029.99	2126.02	2522.99	1623.79	3140.72	0	1923.83	2471.14	174.336	0	1880.11	644.079	208.567	2510.79	1926.52	3044	1347.78	1966.78	2010.69
0.76_1559.6017n	802.79	0.7567	213.666	653.775	1893.78	794.638	904.846	966.212	884.745	734.896	1559.55	1344.05	2233.25	908.482	725.747	367.96	952.016	776.114	895.95	1634.11	863.177	710.424	69.0056	964.011	1759.49	2247.43	1335.77	2699.98	8.21448	1562.05	2061.07	231.035	21.2295	1606.07	755.178	212.694	2174.27	1723.8	2429.28	1032.82	1703.36	1782.66
0.76_1641.6429n	832.82	0.7567	329.29	1993.22	2992.26	2310.28	2407.89	1002.6	2435.61	891.839	2616.96	2332.24	3579	2267.59	2142.77	1140.71	2539.58	2196.76	2353.31	2781.23	2206.04	2350.99	109.109	1969	2296.04	3036.86	2599.23	3123.72	7.12134	2184.31	2705.12	385.383	23.1464	1994.61	887.351	377.97	2645.17	2628.74	3135.21	2638.78	2323.29	1846.34
0.76_1725.5398n	863.777	0.7567	95.402	639.404	1341.07	798.666	913.879	510.201	832.332	410.902	1099.64	1004.4	1447.42	778.13	735.846	185.972	906.85	806.282	860.447	1271.66	774.445	793.769	14.8049	814.329	1154.33	1459.72	1167.12	1687.79	0	987.547	1402.59	85.7517	2.14493	1019.31	368.341	85.502	1421.92	1095.55	1725.16	935.054	1105.03	1190.62
0.76_1557.6712n	801.825	0.7567	166.116	997.769	2262.18	1190.53	1272.58	875.424	1227.04	807.648	1725.88	1624.98	2578.33	1122.61	1111.06	577.2	1291.23	1102.67	1256	1960.57	1107.09	1249.33	37.1262	1121.28	1884.78	2325.55	1447.52	2681.95	2.73495	1787.15	2024.56	146.26	3.54202	1584.97	799.595	171.756	2264.1	1827.47	2590.94	1312.25	1759.79	1621.07
0.76_1777.6201n	900.808	0.7567	288.655	1489.09	2520.24	1786.82	1900.52	985.095	1926.79	852.704	2161.33	2078.15	2994.64	1700.84	1630.09	876.15	1991.5	1710.68	1829.57	2416.79	1651.95	1875.11	88.53	1436.62	1961.44	2592.26	2026.35	2748.19	0	1852.53	2242.98	316.831	10.1429	1706.78	818.967	313.685	2309.36	2251.13	2664.54	2058.16	1862.1	1530.91
0.76_1907.5200n	965.758	0.7567	111.812	822.842	1443.44	911.691	895.996	1068.4	1033.51	942.677	1203.3	1347.66	1710.13	911.988	1039.81	495.29	1023.47	1185.96	814.889	1466.64	925.734	1152.81	26.0155	966.765	1090.21	1436.01	1133.06	1674.27	0	974.384	1413.45	113.921	0	993.039	673.845	110.033	1486.38	1411.35	1843.62	1111.78	1145.01	1326.84
0.76_934.2879n	935.295	0.7567	0	153.213	388.34	207.26	269.938	240.919	194.329	180.897	275.901	321.136	474.666	150.26	149.777	53.3521	245.712	147.532	240.12	317.507	153.715	164.974	0	94.7756	334.951	393.224	323.371	495.033	0	228.203	396.113	29.6847	0	186.403	142.825	16.9843	413.633	345.237	533.676	218.793	234.777	297.157
0.76_1589.5480n	795.781	0.7567	71.3897	771.135	1735.92	975.746	1097.89	530.456	1000.2	442.677	1259.16	1073.01	1904.7	982.464	889.988	249.947	1094.27	954.46	1016.24	1390.66	999.409	967.849	18.4055	1128.28	1545.55	1989.26	1508.13	2157.44	0	1373.92	2040.2	80.2439	0	1295.78	404.722	84.0692	1778.49	1402.84	2424.55	1105.45	1657.54	1544.42
0.76_770.7980n	793.787	0.7567	67.4782	759.876	1864.48	977.28	1245.86	748.062	978.601	593.446	1476.01	1431.23	1988.41	943.526	805.132	338.459	1164.42	742.362	1116.55	1652.71	948.766	807.04	11.0565	1100.51	1748.16	2112.98	1663.86	2488.38	0	1573.35	2128.08	70.1907	0	1599.54	614.491	59.1754	2078.17	1667.31	2539.59	1107.42	1812.69	1950.51
0.76_1505.6683n	764.832	0.7567	327.603	2144.05	3363.76	2551.18	2724.81	941.855	2663.7	854.723	2906.7	2401.1	4072.61	2488.12	2244.23	1134.14	2822.18	2301.42	2663.62	2949.82	2479.58	2461.76	110.395	2274.5	2797.37	3649.03	3218.86	3839.1	9.87158	2596.19	3478.93	389.692	34.8663	2445.94	914.035	356.029	3191.23	2796.16	4039.26	2908.37	2947.66	2435.84
0.79_277.9376n	242.924	0.785283	465.63	1811.45	1696.86	1723.75	1227.34	3165.19	1931.72	2818.38	1779.49	2695.25	1825.95	1858.46	2498.15	2413.92	1547.46	2576.43	1317.72	1928.84	1994.9	2266.82	171.011	1856.15	1520.36	1221.43	1034.72	1840.86	163.658	1188.27	1113.05	426.565	167.835	1609.88	2491.53	434.323	1817.16	2343.68	1499.41	1810.03	1023.63	1661.73
0.76_1517.5735n	759.794	0.7567	54.6855	760.102	1565.12	1010.54	1154.46	501.743	927.152	457.664	1169.44	1015.1	1527.36	891.543	805.492	187.095	1188.8	698.535	1141.91	1275.68	929.665	798.34	21.8397	916.283	1333.26	1630.04	1494	1880.57	0	1175.25	1572.4	60.6082	0	1186.43	352.694	61.1759	1610.84	1225.6	2041.29	1085.81	1228.3	1597.88
0.76_681.2928n	723.327	0.7567	5.1781	141.804	450.433	189.521	274.888	190.3	194.373	171.805	317.107	344.867	490.221	194.185	175.174	76.7533	250.444	166.038	220.824	417.787	171.642	166.31	0	248.984	418.778	596.667	482.27	752.519	0	355.418	591.158	10.1147	0	396.83	146.496	5.67529	569.626	440.921	682.559	234.583	428.144	423.63
0.79_481.8992n	446.885	0.785283	299.17	1069.23	1221.78	1031.07	784.201	2668.27	1286.94	2310.44	1124.38	1973.64	1283.49	1111.24	1637.81	1835.05	947.667	1835.53	796.044	1352.92	1179.17	1583.52	90.2803	1249.41	987.983	950.127	788.139	1338.33	8.15308	743.6	821.993	244.01	33.6488	1031.18	1969.68	292.375	1382.1	1704	1190	1158.55	689.225	2575.6
0.79_617.8656n	582.852	0.785283	269.902	1604.49	2953.99	1842.93	2053.91	2614.92	1971.34	2164.23	2136.1	2578.22	3152.73	1816.2	2109.6	1537.59	2015.51	2196.69	1974.41	2450.54	1904.06	1960.2	73.7101	2351.97	2927.32	3342	2964.17	4195.97	4.3598	2591.88	3456.42	214.193	19.5746	2642.43	1994.03	260.427	3576.14	2876.53	4238.36	2094.12	2779.82	5288.69
0.79_1239.6700n	631.833	0.785283	107.479	773.787	1728.64	962.919	1158.72	908.697	1140.18	728.394	1388.95	1366.91	2007.76	1079.59	919.591	506.714	1152.23	996.442	1074.87	1472.89	1038.52	936.646	22.9178	1287.24	1833.49	2259.03	1888.56	2608.07	4.9649	1569.8	2300.26	90.9425	5.74023	1631.16	746.07	109.313	2175.23	1598.55	2930.77	1241.05	1754.43	2068.24
0.79_413.9172n	378.903	0.785283	264.121	1780.64	2072.8	1639.08	1500.11	2349.07	1651.12	2028.71	1600.19	2224.38	2662.77	1495.6	1979.55	1538.97	2176.91	1976.09	1604.02	2044.31	1564.39	2096.21	80.8151	1532.05	1483.03	1809.95	1605.01	2379.18	33.5332	1168.33	1586.46	244.211	46.6872	1450.52	1703.17	258.233	1956.4	2035.44	2219.24	1681.79	1242.2	2740.38
0.79_720.3540n	685.34	0.785283	3.51672	115.908	394.995	193.816	254.631	148.371	192.213	110.691	277.482	237.254	467.537	201.142	146.494	42.65	236.659	135.243	215.416	292.04	174.562	139.723	0	258.558	364.86	589.835	403.516	663.282	0	284.537	552.691	3.61771	0	325.198	110.447	9.28491	445.146	372.813	666.35	248.927	376.873	490.306
0.79_1397.6369n	710.817	0.785283	216.008	1730.52	2570.23	1909.49	1918.34	2641.92	2046.65	2226.31	2036.39	2471.1	2644.94	1820.01	2219.17	1736.49	1957.63	2153.97	1877.52	2532.62	1922.43	2189.16	39.0159	2387.69	2746.9	2931.74	2910.92	3780.2	0	2412.64	3008.19	165.435	3.51559	2497.55	1965.68	220.757	3316.61	2664.2	3625.65	2135.44	2509.04	3015.81
0.79_1329.6470n	676.822	0.785283	156.084	1036.4	2090.19	1169.82	1227.92	1658.5	1352.14	1320.01	1701.84	1670.74	2363.44	1207.39	1277.61	832.762	1253.48	1294.38	1200.4	1943.18	1261.47	1362.31	30.0892	1510.92	2059.25	2518.52	1862.4	3043.5	0	1786.31	2516.45	111.075	0	1898.54	1230.24	147.876	2500.84	1873.25	2901.8	1445.15	1936.92	2200.66
0.79_1585.6767n	804.837	0.785283	427.469	3422.5	3595.27	2966.96	2195.77	7385.04	3652.68	6987.01	3279.83	4730.67	3710.42	2999.95	4451.59	5793.16	2667.94	4680.88	2190.5	4503.34	2974.15	5284.85	58.3246	3216.36	2624.09	2418.1	1999.97	3712.45	0	2291.18	2122.05	369.973	0	2951.54	5682.19	474.637	3782.13	4267.01	2740.09	3345.92	1778.34	2561.2
0.79_873.8519n	838.838	0.785283	2435.39	10160.8	9076.34	8014.5	5114.19	26117	10852	23932.9	9411.65	15859	9308.36	8545.08	14146	20011.9	6834.04	15449	5282.33	13401.9	8451.16	16499.8	395.371	9164.26	6527.05	5147.94	4064.53	8900.82	9.66171	5530.32	4057.86	1811.27	45.1097	7788.59	19746.5	2618.17	9673.05	13182.3	5644.11	9125.5	3678.35	6302.26
0.79_1805.5879n	914.792	0.785283	327.128	1736.47	2571.98	1730.34	1559.96	4232.52	2009.32	3607.06	2183.16	3042.69	2719.79	1744.92	2379.64	2724.65	1767.25	2387.36	1507.25	2876.29	1746.64	2548.6	47.7332	1872.03	1956.72	2127.94	1829.91	2886.96	0	1653.39	2027.3	219.116	0	1954.86	2962.57	322.424	2752.43	2723.74	2605.28	2009.25	1594.58	2329.07
0.79_1817.5420n	920.769	0.785283	64.9466	845.582	2132.99	1130.34	1281.41	760.661	1115.17	643.867	1634.27	1540.35	2443.17	1002.06	978.247	264.018	1284.44	1000.09	1193.16	1999.08	1084.49	969.212	10.2041	1122.02	1664.3	2116.31	1571.55	2604.81	0	1491.42	2107.88	89.0625	2.36719	1640.88	528.946	78.1462	2161.04	1896.74	2614.61	1269.79	1610.23	2098.39
0.79_1749.5591n	897.769	0.785283	60.9791	769.763	1721.19	938.58	1107.25	754.137	1025.09	675.72	1214.07	1256.68	1920	956.108	886.142	269.75	1132.25	1073.99	999.919	1482.84	940.551	1037.16	13.8653	975.609	1221.82	1654.52	1272.61	1806.57	0	1128.15	1732.52	80.8487	5.02872	1098.7	435.94	66.0815	1580.37	1283.07	1937.86	1122.44	1352.28	1934.34
0.79_896.7374n	938.771	0.785283	67.8758	506.202	1422.69	620.082	742.131	696.153	632.501	520.135	1070.88	1047.72	1607.04	625.949	561.335	252.822	710.316	546.062	631.633	1201.92	606.089	561.135	11.3391	668.938	1256.74	1465.04	950.21	1862.16	0	1064.3	1403.23	68.8624	3.71741	1084.44	504.577	77.6203	1536.2	1167.37	1682.51	730.822	1070.31	1217.84
0.79_1675.5467n	860.763	0.785283	63.6494	713.293	1737.63	1025.52	1239.56	490.112	964.264	430.418	1328.34	951.152	2272.83	959.228	722.496	180.973	1238.56	680.015	1175.11	1376.83	980.508	726.049	22.707	1150.44	1725.55	2195.57	1705.76	2647.93	0	1515.33	2306.28	72.876	3.03973	1524.8	357.557	71.2846	2085.41	1300.56	2854.48	1249.77	1788.21	2186.13
0.79_1613.5957n	829.787	0.785283	71.2838	915.986	1427.13	1144.47	1231.78	728.589	1164.22	600.679	1111.06	1308.62	1645.11	1098.85	1160.25	312.11	1273.66	1395.59	1121.42	1387.21	1113.01	1207.08	20.1627	1219.19	1157.76	1446.42	1338.23	1666.06	1.62643	1044.16	1417.23	68.1127	4.61389	1031.85	421.036	52.2358	1507.83	1278.13	1696.12	1298.92	1168.24	1903.66
0.79_1899.5675n	972.773	0.785283	105.974	397.7	1234.16	503.314	543.099	586.434	538.31	482.418	874.325	1059.76	1386.69	456.48	458.239	337.737	594.43	508.391	499.243	1076.42	461.024	556.804	29.2915	505.304	948.944	1120.31	755.232	1470.45	0	821.865	1062.2	126.424	3.07541	799.349	411.465	134.794	1351.14	1015.41	1427.78	582.237	848.963	1008.98
0.79_1911.4662n	978.722	0.785283	92.642	531.587	1197.89	746.082	749.526	626.191	784.34	478.162	981.664	923.213	1407.82	589.431	611.342	226.686	819.578	618.279	714.795	1099.16	669.777	683.604	18.9987	769.053	1041.25	1433.54	1093.74	1721.27	0	868.493	1405.22	102.782	4.95862	992.882	339.617	91.9696	1478.98	1009.47	2027.32	821.437	1019.26	1459.26
0.79_1601.6194n	812.808	0.785283	343.979	2034.49	2656.65	1971.55	1762.44	4083.28	2323.47	3553.36	2379.47	3026.17	2964.87	2168.1	2586.16	2904.75	1942.86	2755.81	1749.34	2810.77	2214.93	2726.62	60.5725	2344.16	2326.03	2551.12	2146.52	3214.6	0	2008.59	2459.57	232.927	1.65231	2365.79	3091.35	349.988	3008.75	2937.43	2922.6	2376.95	2018.12	2507.97
0.76_1369.6948n	696.846	0.7567	276.549	1952.99	3127.54	2412.97	2610.61	807.063	2534.56	683.733	2645.23	2085.27	3772.03	2380.29	2000.92	1062.16	2754.9	2078.81	2534.69	2683.82	2301.67	2225.92	107.715	2070.24	2431.02	3206.06	2813.27	3376.98	10.1307	2270.41	3123.33	335.645	35.607	2134.42	743.278	290.287	2765.33	2445.67	3509.13	2792.53	2566.73	2114.17
0.79_1987.5653n	1016.77	0.785283	354.103	2015.1	2847.1	2046.51	1716.77	4290.22	2309.03	3670	2348.48	3050.45	2955.83	2004.65	2554.15	2909.34	1992.52	2647.58	1686.22	2947.18	2047.53	2972.62	48.6286	2145.07	2172.17	2320.26	1775.7	3214.64	0	1845.11	2172.37	262.188	0	2096.87	3011.68	388.174	3016	2739.87	3248.81	2305.27	1663.41	2074.14
0.76_289.9431n	272.94	0.7567	155.019	1364.41	2478.86	1727.2	2128.73	1098.67	1456.85	900.96	1388.88	1320.5	2554.95	1370.94	1467.5	615.573	1899.37	1292.42	1986.8	1826.05	1370.29	1450.32	86.348	1542.58	1887.59	2465.29	2351.61	2837.35	235.418	1817.18	2395.04	230.819	239.382	1566.82	820.631	203.913	2378.57	1841.53	3289.61	1661.41	2010.42	1860.5
0.71_719.1304n	684.117	0.705283	0	32.4902	88.6512	51.9225	88.563	0	46.3959	0	71.1214	43.9535	115.485	47.091	28.0038	0	63.1425	18.5586	91.8707	59.6168	79.36	12.9705	0	136.31	192.51	231.877	248.697	273.672	0	159.48	271.659	0	0	165.159	8.12674	0	232.787	130.987	291.554	63.9458	238.118	185.663
0.79_1061.7656n	1044.76	0.785283	198.852	997.922	2925.6	1169.97	1372.5	1787.69	1195.82	1448.22	2246.41	2162.54	3325.72	1111	1090.16	635.772	1373.27	1079.44	1256.96	2527.43	1077.65	1191.85	36.1284	1131.25	2331.79	2850.23	1818.38	3657.58	0	1993.09	2745.27	200.653	2.65375	2144.87	1048.9	220.888	3137.77	2406.84	4233.92	1408.57	2127.3	3125.74
0.71_650.4713n	673.461	0.705283	0	16.5716	49.0592	11.8753	57.7808	0	41.3858	0	7.63919	0	93.3392	37.17	6.98056	0	40.9976	8.55554	26.1947	27.6379	37.442	10.4323	0	70.7568	109.635	165.264	157.082	226.171	0	94.4517	229.088	0	0	105.28	0	0	165.643	73.569	232.419	50.919	157.958	165.062
0.79_1055.7432n	1056.75	0.785283	82.4225	549.388	1630.87	721.071	827.839	670.998	627.439	593.578	1296.76	1205.23	1912.67	628.511	613.88	232.566	860.802	519.955	775.294	1550.67	622.749	586.209	17.5622	668.367	1369.2	1615.87	1107.85	2117.53	0	1122.35	1532.9	95.3509	0	1278.26	467.214	93.1022	1768.78	1468.41	2461.57	814.755	1172.14	1670.78
0.71_651.3134n	674.303	0.705283	5.93073	59.8113	266.751	123.049	149.486	35.5986	153.081	23.1386	183.302	128.463	377.913	169.214	55.1318	8.22449	157.239	93.9711	142.42	217.149	188.916	110.931	0	184.598	271.417	473.624	348.832	571.359	0	205.862	490.943	3.54675	0	255.612	16.079	7.7124	440.086	226.726	636.581	181.389	327.422	333.031
0.71_682.4649n	665.462	0.705283	0.0308309	9.10809	101.491	31.4507	104.725	4.70145	129.922	2.74801	144.728	39.1842	179.949	121.499	33.1863	1.22033	94.4283	31.7894	78.134	91.1289	147.687	36.5594	0	275.646	313.163	491.376	430.506	488.952	0	252.567	523.655	0	0	314.451	21.692	0.00179521	372.984	200.201	558.357	133.797	371.427	338.247
0.71_1926.4113n	657.799	0.705283	3.19373	199.681	494.454	248.37	393.174	84.6482	331.484	69.4445	416.029	267.602	622.72	316.992	190.823	35.8919	357.845	229.901	385.884	387.431	391.624	174.26	0	653.528	815.878	1273.13	1065.94	1167.91	0	737.484	1312.5	17.0217	0	852.681	139.111	8.38218	913.222	611.611	1306.17	384.169	974.192	929.189
0.79_3263.2618n	1088.76	0.785283	48.0115	596.603	1373.57	668.443	772.989	1180.58	797.05	948.451	1020.77	1295.85	1550.35	647.527	786.71	536.776	780.581	757.705	701.577	1390.05	627.083	908.42	4.80957	685.704	1023.01	1305.8	932.223	1685.58	0	865.094	1354.61	48.8622	0	980.374	729.667	45.7509	1475.61	1306.15	2218.95	850.24	1006.88	1140.93
0.71_543.3290n	544.336	0.705283	0	115.622	239.705	173.263	207.988	48.9434	193.139	40.4897	183.122	136.617	284.111	156.527	111.267	39.803	203.772	153.304	206.061	198.219	204.539	119.556	0	244.434	297.167	384.694	406.595	434.922	0	280.017	417.436	0	0	260.57	64.4767	0	363.27	213.426	499.418	197.444	305.905	357.406
0.79_1128.1216n	1111.12	0.785283	0	112.196	128.184	52.2056	86.748	352.942	99.8184	218.051	134.898	300.625	207.984	32.0165	263.642	190.687	63.6427	233.624	53.8604	243.748	78.7755	360.007	0	138.166	40.3092	150.656	72.7425	201.616	0	49.2399	146.38	0.630566	0	102.593	94.1727	1.18003	168.244	162.272	211.137	138.289	79.8322	65.0168
0.79_3341.3004n	1129.43	0.785283	53.7153	582.595	1315.07	755.8	817.209	699.406	771.959	514.029	969.464	1082.23	1531.4	738.062	689.68	251.047	943.806	719.244	787.116	1167.05	737.172	831.923	9.88428	780.819	1018.55	1253.75	962.093	1623.23	0	844.609	1257.92	50.5112	0	950.079	395.099	69.2481	1286.62	1071.69	2099.37	940.428	917.864	1241.09
0.79_1154.7419n	1137.74	0.785283	30.7332	254.865	852.228	389.131	463.445	355.576	355.892	240.921	627.429	599.543	939.464	322.687	245.788	86.1611	479.145	248.275	431.931	705.719	353.333	258.764	0	351.198	652.353	745.693	573.562	1101.93	0	535.826	759.479	43.5688	0	620.633	187.682	36.6346	879.959	624.564	1257.62	455.571	583.027	855.979
0.79_3369.2648n	1138.75	0.785283	96.6268	1058.95	1786.42	1054.08	925.853	2311.7	1225.8	1972.46	1472.08	2025.79	2033.28	1015.23	1480.24	1463.02	1126.87	1537.01	862.504	1965.93	1010.22	1734.24	11.2187	1157.93	1316.34	1491.07	1042	2012.07	0	1050.26	1509.48	80.2231	0	1325.53	1648.35	116.948	1878.91	1974.48	2444.62	1214.03	1125.9	1253.89
0.79_1173.1075n	1156.1	0.785283	28.7537	429.246	591.721	293.033	267.85	1134.17	505.248	998.666	425.349	782.789	626.831	326.252	688.018	766.948	305.658	730.788	195.039	767.495	340.865	976.677	0	354.042	226.854	355.056	297.149	589.797	0	190.129	408.09	11.068	0	318.696	663.099	28.9235	541.01	496.996	776.376	391.17	243.857	380.729
0.79_1123.1212n	1168.09	0.785283	0	67.4882	192.858	46.5661	139.202	112.203	129.552	87.405	126.31	233.599	334.041	102.442	166.494	43.4947	136.415	198.231	118.211	215.784	109.505	209.336	0	101.643	107.262	207.474	196.129	338.07	0	92.6689	386.812	1.18342	0	86.2449	9.38464	0	236.026	185.082	424.016	98.4402	195.525	275.385
0.79_1133.7394n	1134.75	0.785283	56.4387	633.914	1639.63	786.606	908.115	1171.18	840.899	967.962	1336.53	1500.02	1897.32	725.691	737.583	476.39	875.956	698.567	816.43	1635.68	716.73	829.128	5.284	707.034	1299.07	1499.04	1107.55	1960.61	0	1065.89	1457.97	60.8554	0	1190.48	738.52	84.4894	1705.74	1503.15	2240.97	887.675	1090.71	1542.5
0.79_3551.2053n	1184.74	0.785283	75.2985	632.166	1422.21	709.242	746.424	1391.69	812.898	1101.6	1052.45	1471.22	1546.22	736.787	910.85	769.966	809.576	834.281	683.562	1422.74	690.258	1005.95	0	750.711	1003.41	1150.21	841.973	1657.94	0	800.818	1210.44	75.9763	0	983.082	871.55	90.7404	1411.1	1321.2	1978.07	897.976	870.605	1484.3
0.80_561.8170n	606.788	0.802483	0	651.371	846.742	822.801	715.211	95.2818	700.597	55.2527	689.363	381.503	1023.97	731.341	558.461	42.5299	901.332	423.271	742.431	706.741	685.984	583.141	0	628.039	704.728	753.001	799.918	999.489	0	625.372	689.234	3.93448	0	587.691	53.3628	0	863.671	455.558	31.5607	954.467	540.795	641.625
0.79_1189.0924n	1190.1	0.785283	14.0163	219.758	269.367	129.646	174.179	746.59	203.524	487.238	242.382	432.614	343.227	157.363	353.336	415.887	184.597	340.005	104.943	334.355	217.065	407.128	0	231.534	163.924	191.766	212.281	407.659	0	79.6862	350.957	3.08161	0	159.377	433.484	1.49401	307.148	364.197	545.608	208.801	156.446	130.498
0.80_1217.6107n	620.804	0.802483	0	288.436	354.42	353.168	345.2	76.4411	327.034	52.9161	280.157	245.813	352.376	387.422	310.876	83.0045	363.628	278.264	323.703	358.725	345.094	302.069	0	355.836	258.064	267.914	418.136	365.397	0	217.142	301.063	0	0	238.382	48.708	0	336.495	240.126	354.312	403.426	225.761	357.056
0.80_707.7904n	672.777	0.802483	9.11077	1828.38	2075.83	2288.49	2287.37	265.542	2044.7	222.739	1545.09	1034.85	2314.59	2002.56	1791.98	273.296	2532.42	1748.76	2263.71	1698.68	1976.71	1897.13	2.33737	1989.62	1644.75	2080.47	2597.5	2396.35	0	1543.83	2005.73	10.5441	0	1530.32	192.411	14.0918	1995.74	1205.23	1960.43	2546.47	1578.68	1756.88
0.80_565.8813n	566.889	0.802483	1235.57	7783.51	7545.22	6703.78	4812.1	15112.3	8584.49	13620.4	7675.96	11412.5	8049.16	7267.82	10474.9	11965.1	6093.38	11433.8	4903.18	10157.1	7262.22	11854.8	247.558	7764.84	5910.22	5418.24	4516.13	7942.29	14.5041	5143.04	4728.14	1316.12	67.6507	6788.87	11727.1	1339.07	8006.11	9826.1	5781.66	7761.28	4106.64	5920.86
0.80_1493.5482n	747.781	0.802483	34.2691	713.267	1455.56	953.394	1131.76	401.529	955.385	314.315	1136.88	932.146	1571.39	914.234	763.175	132.426	1153.83	798.548	1094.12	1265.9	927.914	801.104	4.87488	1085.3	1451.59	1709.59	1597.56	2081.65	0	1263.65	1785.31	44.2628	0	1281.75	288.376	35.8686	1765.89	1150.67	2103.91	1120.28	1400.73	1782.53
0.80_719.7858n	742.775	0.802483	93.1127	2728.91	4237.42	3120.92	2941.92	1064.73	3431.73	874.226	3513.34	2815.36	4586.05	3186.39	2725.98	634.527	3238.98	2402.87	2933.29	3845.34	3128.98	3029.73	23.7652	3373.43	3708.23	4375.35	3823.13	5297.74	0	3324.21	4122.19	73.9006	0	3610.63	914.512	94.8204	4686.31	3392.69	4876.92	3761.4	3356.91	4476.45
0.79_1145.7128n	1187.75	0.785283	228.311	1709.52	4388.16	2135.41	2438.52	2946.76	2158.69	2392.34	3386.39	3757.74	5022.89	2082.78	2065.57	1139.53	2487.44	2197.24	2243.03	4215.91	1996.94	2168.94	17.2788	2010.66	3330.32	4052.58	2872.15	5594.51	0	2874.26	3734.32	247.724	0	3183.6	1790.33	268.044	4604.68	3812.33	5995.54	2535.65	2879.17	4270.45
5.95_436.1222n	219.068	5.94532	225.169	192.494	61.402	191.785	202.115	72.1605	211.611	93.0231	199.305	214.493	99.0178	190.353	188.64	197.931	205.658	220.126	219.81	89.863	223.387	213.157	201.466	189.609	206.27	48.6065	231.294	94.1808	73.2367	186.536	234.117	57.421	58.3588	191.427	213.125	236.933	77.1746	80.416	105.302	213.961	192.27	209.546
5.98_232.1514n	277.123	5.9796	193.887	172.425	345.617	210.938	210.943	333.445	605.515	216.399	205.423	234.005	365.156	225.886	202.12	176.26	215.779	288.623	714.411	267.866	209.007	260.753	158.148	177.699	170.928	147.905	203.213	318.806	250.299	178.237	222.354	263.903	246.416	179.603	162.401	198.678	273.877	236.129	306.293	267.534	174.059	293.107
5.96_1759.8936n	602.293	5.96245	0	151.391	194.66	63.0428	479.002	33.0545	36.0081	7.87061	43.6508	72.8839	0	0	64.3789	4.33771	299.609	51.1985	138.469	104.868	0	0	0	163.521	292.019	490.34	243.577	266.417	0	153.765	469.024	0	0	147.46	0	0	82.3461	16.799	66.6277	129.716	449.348	15.6846
6.03_279.0686n	324.04	6.02532	0	120.124	349.087	273.637	291.777	63.5037	337.069	38.3299	207.442	108.984	183.978	142.355	153.19	15.0709	278.385	96.7541	372.848	140.796	150.799	122.544	0	2.94197	31.6508	0	39.1274	97.8253	0	39.1943	58.0086	0	0	9.2847	0	0	18.0128	16.0817	46.6216	182.726	11.5236	0
6.03_452.2051n	453.212	6.02532	423.768	353.531	1390.97	373.233	440.067	550.925	444.853	467.678	337.634	425.678	774.481	393.701	424.707	328.217	416.881	442.153	443.937	570.685	393.645	520.926	312.44	375.452	498.741	519.826	459.388	667.588	471.968	394.465	523.906	540.082	494.03	449.225	373.505	410.077	540.401	533.806	676.168	487.311	412.341	559.442
6.06_1070.4976n	372.494	6.0596	0	8.32793	1.66635	22.7813	45.1954	0.0535841	0	0	3.60641	0	5.79633	24.609	10.6496	0	41.2361	0	4.97096	2.48915	2.90036	646.618	0	37.4707	0	25.182	2.41257	21.2843	1.01416	0	18.1511	0.00734382	0.574219	0	0	0	6.21512	0	55.4483	24.3185	1338.41	1193.15
6.06_964.6221n	337.203	6.0596	0.00901188	0	7.55577	0	0	1.32082	0.842674	0.349308	0	0.206979	14.0081	0	0	1.32483	0	0.00407172	0	4.24823	0.82114	0.0772173	0	1.82829	0.20445	26.3762	0	25.831	4.82552	0	0.224975	4.37653	3.90766	0.295502	0.00776235	0.196204	3.00923	3.40493	7.03202	0	181.796	2176.98
6.11_339.2499n	362.239	6.11103	5851.92	4531.56	9099.01	5070.58	4750.27	9208.79	5183.05	7120.29	4593.88	5672.13	10799.2	4843.54	5455.73	4839.49	5083.09	5758.53	4519.41	8985.66	4557.05	6124.71	4533.3	4675.08	5122.1	8375.04	5594.61	10948.1	9652.43	4478.9	5464.06	10085.5	9223.52	4726.79	4906.31	5920.08	9510.67	8456.73	10715.8	5487.12	4345.92	5926.68
6.03_1672.8691n	859.424	6.02532	0	242.709	719.792	383.147	422.94	126.665	170.751	52.5317	194.153	91.9983	271.551	11.4514	90.3014	19.4052	715.145	155.057	300.196	426.119	16.1301	43.1389	0	190.925	657.224	746.695	440.053	1032.03	0	938.536	949.999	0	0	461.105	6.45728	0	405.432	231.704	186.996	112.656	352.026	86.1086
6.18_1199.5425n	415.509	6.1796	0.360689	108.852	121.706	240.413	316.609	25.2583	101.593	7.20403	97.1642	16.4106	58.3335	268.459	76.4049	24.8122	382.627	46.6588	200.213	112.184	90.963	5447.5	1.30722	461.666	42.6708	249.933	125.661	263.293	0.287169	101.117	145.363	0	0.183573	76.8344	22.6459	2.07556	231.733	17.6303	492.687	230.017	4294.49	6558.69
6.18_1183.5829n	603.79	6.1796	0	539.637	825.059	1334.33	1529.42	230.96	584.489	127.705	497.179	147.49	501.85	1339.5	347.714	138.78	1876.2	268.277	966.613	655.555	441.119	24001.4	0	2290.3	266.09	1510.84	689.186	1503.39	0	539.552	758.234	0	0	445.811	172.552	0	1243.93	189.411	3037.07	1142.83	20757.2	30757.1
6.20_1051.4358n	358.813	6.19675	0.102153	0	0.482086	2.49052	0	0.209894	0	0.134422	0	0.0131677	0	0	0.184166	0	0	0.0782326	0	0.604551	0	161.696	0	2.43333	0.253365	0.381961	21.9604	4.27572	0.00409073	0	0.000235122	0.0216349	0.809921	0	0	0.0216311	0.585485	0.0351427	30.7957	0.142963	390.266	537.566
6.20_1013.4787n	353.488	6.19675	0	15.412	21.182	62.2424	92.2049	0	15.6244	0	7.51923	0	13.6894	82.6737	0	0	72.2648	4.05618	49.9184	14.6615	14.2669	866.028	0	65.3559	0	55.4506	35.9241	54.0219	0	12.1887	29.7716	0	0	11.3224	0	0	71.8381	0	140.625	28.8849	2235.8	2752.69
6.25_388.1152n	195.065	6.24817	46.2874	254.625	416.962	458.652	709.2	101.483	695.409	65.121	292.394	139.104	186.096	202.949	190.855	50.1613	488.838	115.391	619.158	204.298	241.415	143.106	38.3926	42.7863	49.9464	75.0402	58.8682	79.6121	70.0855	46.1902	55.4235	71.5038	61.7442	39.9856	34.9883	41.25	77.7577	72.6344	87.481	253.989	38.2944	39.0698
6.25_272.0684n	273.076	6.24817	66.2442	312.48	357.253	456.656	580.88	115.28	569.19	106.783	395.133	267.838	246.564	289.529	293.447	117.434	500.095	198.848	537.863	247.286	347.366	239.043	47.1055	89.467	138.483	36.0344	139.231	77.2072	6.96769	107.361	141.219	0.655354	11.2941	95.2026	60.1283	79.5249	49.6888	52.635	76.0218	346.281	80.5554	89.5743
6.25_259.0367n	260.044	6.24817	0	260.745	393.877	384.357	493.808	94.7782	486.358	54.4743	288.526	192.755	225.286	203.038	243.308	27.0149	415.819	153.864	431.742	238.103	247.382	204.244	0	11.2917	48.3795	0	18.0685	39.8696	0	10.7427	27.5609	0	0	15.1826	0	0	4.19376	14.9535	8.79976	271.027	0.00244982	0
6.28_1343.5958n	463.527	6.28245	0	175.07	165.347	319.629	361.277	29.9304	50.3604	12.5995	100.923	4.42551	67.3477	227.038	74.1987	6.54657	440.254	42.0268	165.012	134.754	81.972	9577.66	0	803.115	44.6297	304.476	54.8867	200.582	3.50195	77.2837	170.889	0.996551	0	87.5165	5.58899	0	76.4607	24.2251	307.625	216.137	2761.86	3828.14
6.28_1327.6362n	675.816	6.28245	0.157916	1166.62	1543.2	1815.04	2309.69	286.275	372.043	298.825	982.766	202.004	1495.49	1546.45	745.038	203.861	2730.77	379.231	1609.16	1230.18	472.154	38285.9	0.696251	4173.91	1256.18	3102.74	1507.88	1772.99	1.4434	1358.79	1630.59	1.96448	0.663896	988.023	180.475	0.219268	1058.45	722.767	1770.03	1254.29	12496.2	16092.2
6.28_1240.6037n	632.3	6.28245	0	283.474	346.743	426.954	467.209	80.2555	93.5152	47.0314	146.587	41.8641	137.091	236.356	150	35.3183	652.465	100.28	312.972	278.455	158.08	15414.7	0	1192.08	102.541	672.651	120.923	436.646	0	118.89	374.897	0	0	145.925	36.2473	0	185.161	57.2406	792.724	381.192	6674.89	9451.12
6.30_516.4752n	558.509	6.2996	0	0	2.31686	0	5.87277	0	24.1262	0	0	0	0	0	0	0	5.81834	0	0	0	0	320.902	0	371.111	291.806	1441.63	631.587	380.005	0	357.213	835.244	0	0	439.146	177.937	0	421.195	118.045	988.859	0	1156.92	506.975
6.28_1294.5173n	439.84	6.28245	0	3.69673	5.93842	4.93019	14.6098	0	0	0	0	0	3.87373	3.82527	0	0	23.7709	0	0	4.46249	1.9314	1050.49	0	46.9845	0	33.0231	0	7.21525	0	0	10.4293	0	0	0	0	0	0	0	37.0026	4.8228	415.579	628.247
6.33_1567.6089n	530.871	6.33388	0	48.9156	82.0037	119.249	176.2	16.1292	4.85651	3.84427	18.0682	2.45038	46.5197	25.5059	29.9478	0	127.406	9.33881	96.3343	53.9469	19.6778	1061.13	0	51.2015	0	118.79	4.93796	78.1539	0	2.96957	24.2578	0	0	8.50275	0	0	17.7069	4.4541	70.348	39.1183	94.9821	97.7336
6.35_458.2723n	481.261	6.35103	1244.78	1402.34	16819.7	1491.06	1768.07	2090.75	1462.64	1756.53	1169.63	1410.38	3320.81	1541.94	1493.02	1116.81	1481.1	1534.35	1644.01	2300.77	1426.16	1695.38	979.089	1352.73	1909.61	2540.64	1903.38	2731.18	1933.23	1303.73	1855.06	2106.04	1944.61	1783.84	1118.51	1339	2297.22	2118.12	2877.83	1900.94	1253.11	1684.07
6.33_1513.6996n	768.848	6.33388	0	1308.91	1367.08	2169.12	3019.15	422.378	350.136	282.605	652.747	198.404	616.801	847.11	881.927	214.212	2481.6	343.434	1689.47	1049.5	691.47	14497.8	0	1295.55	320.648	1623.15	484.558	1265.45	0	527.106	786.485	0	0	448.029	104.115	0	409.594	222.314	1231.65	1089.38	2298.31	1764.6
6.28_1256.5650n	434.517	6.28245	0	58.6828	67.494	101.091	118.214	5.90689	6.39195	2.1424	18.6187	0	25.199	85.261	23.099	0	156.002	4.40004	140.536	40.2884	34.1272	3692.22	0	294.219	7.13136	133.709	20.8922	74.5829	0	17.5829	73.1894	0	0	20.8728	1.74039	0	23.9412	8.24969	135.307	116.278	1392.01	2024.94
6.25_199.1024n	182.099	6.24817	36.7854	122.336	233.187	180.425	227.767	90.8924	209.289	37.5828	132.609	109.353	156.375	99.6741	122.476	38.0794	194.275	87.9536	181.099	177.436	123.547	94.4186	18.9702	24.6516	31.1896	39.0282	53.484	63.0081	31.5001	14.7005	43.132	34.4023	30.6727	22.4146	24.9372	42.6518	35.7948	29.3965	52.4402	137.623	23.3508	40.0072
6.42_1585.8384n	815.908	6.4196	0	133.273	341.145	162.094	222.702	27.1349	32.5116	41.5224	72.9257	60.9105	52.2632	0	36.7199	4.07465	347.744	69.1862	175.512	185.204	0	1.06016	0	29.1309	280.736	476.943	265.549	403.641	0	343.946	534.781	0	0	224.734	0	0	55.4743	62.4518	38.541	31.2745	139.216	0
6.18_591.2990n	574.296	6.1796	0	0	0	0	15.346	0	2.71103	0	0	0	0	3.85617	0	0	10.2824	0	0	3.12842	0	424.693	0	32.0195	0	10.5233	0	0	0	0	0	0	0	0	0	0	2.7894	0	33.6967	1.29715	298.851	475.877
6.51_766.3878n	749.385	6.50532	3.125	653.391	1659.97	2104.66	859.029	339.733	559.075	382.659	288.448	236.273	2189.11	774.562	269.884	96.027	2662.4	2591.27	1479.16	1280.91	290.994	231.966	5.51323	471.226	1055.7	6957.18	781.159	1742.65	3.8636	880.132	1138.05	6.62826	3.11974	533.406	64.9311	3.26608	1920.51	296.337	11347	1181.35	22423.7	6729.23
6.18_1237.4910n	428.159	6.1796	0	0.274336	0.0167336	11.7949	12.9783	0.508354	0.0780977	0.137165	1.43128	0	1.42894	19.8609	0.0498312	0	28.1237	0.0671871	0.373317	2.56214	1.60384	659.079	0.0175665	23.3674	2.49271	4.39782	2.43482	0.0325171	0.19351	2.06866	0.866486	0.416379	0.00511328	0.266219	0.0322585	0.00675302	4.71692	0.00752405	64.3709	3.9834	505.399	837.094
6.54_203.1535n	226.143	6.5396	91.5779	185.709	201.928	166.977	364.592	141.831	306.011	115.027	262.623	214.614	279.63	242.094	165.914	83.6412	176.35	202.943	162.334	213.953	254.303	171.38	69.7404	169.934	186.152	533.263	261.339	261.796	134.668	117.874	339.524	150.302	139.028	132.622	90.2519	100.875	147.915	199.061	266.336	288.845	191.017	230.751
6.57_354.2231n	377.212	6.57388	617.221	528.696	935.609	554.209	552.677	930.416	591.718	788.793	518.945	623.627	1041.98	550.16	593.407	558.768	568.059	612.987	521.873	870.351	578.692	703.418	522.995	525.584	562.992	913.216	625	1141.4	925.578	502.91	608.1	1003.41	972.611	560.315	550.458	657.928	961.15	896.978	1079.27	621.795	492.776	672.967
6.54_1176.2601n	407.749	6.5396	0	51.071	97.166	64.6883	172.666	7.10722	42.4843	1.87926	42.5341	19.2262	238.075	25.1437	49.355	0	110.396	24.5473	188.836	51.3364	47.7855	6.90521	0	0	40.9057	12.4302	62.9121	4.89964	0	14.8049	148.743	0	0	7.20816	0	0	0	33.0515	2.57501	276.231	3.61711	2.79961
6.64_310.1976n	333.187	6.64245	1889	1507.26	2561.43	1628.88	1601.75	2793.8	1686.02	2383.62	1576.19	1846.05	3143.87	1649.29	1740.22	1592.68	1682.2	1840.93	1541.43	2695.22	1534.79	1914.43	1545.5	1561.1	1678.55	2528.68	1826.47	3268.96	2851.04	1513.02	1823.17	2898.98	2714.86	1596.19	1617.46	1906.26	2810.85	2563.19	3139.71	1766.41	1526.2	1844.39
6.66_452.3363n	475.325	6.65958	1868.6	1604.15	2639.37	1754.45	1800.37	2813.67	1743.87	2470.76	1624.21	1936.81	3677.84	1688.77	1844.09	1593.46	1860.31	1995.5	1727.61	2843.58	1587.39	2051.08	1452.29	1645.34	1721.89	2708.36	1912.94	3263.83	2776.81	1547.56	1898.11	2844.89	2647.49	1617.19	1624.95	1930.17	2856.65	2518.91	3083.84	1998.56	1456.08	1867.37
6.66_540.2566n	541.264	6.65958	218.26	221.97	4099.99	238.844	294.708	268.571	258.205	247.934	207.518	253.099	419.201	261.584	263.427	202.713	255.103	252.55	269.019	290.71	244.923	271.146	172.987	226.893	370.193	291.192	314.549	365.994	236.98	214.599	303.912	274.305	261.202	285.015	185.406	239.667	286.885	261.251	349.48	329.993	223.505	294.472
6.64_542.2912n	525.288	6.64245	855.315	931.762	23909.9	976.683	1198.88	1439.25	1011.81	1213.88	783.676	1001.73	2424.84	964.849	1032.85	732.827	972.469	1035.24	1028.2	1539.2	988.545	1074.83	672.985	909.739	1546.28	1641.05	1399.77	1979.98	1373.2	912.283	1273.51	1448.35	1375.05	1215.88	737.026	910.455	1602.87	1433.98	2008	1343.68	871.304	1149.5
6.69_2104.5847n	717.19	6.69388	2.86136	1473.66	2209.16	1098.33	2602.61	546.156	769.772	777.823	2403.78	1175.14	925.316	293.083	912.96	513.9	2298.83	1238.7	869.634	1416.98	306.373	2368.69	0	2424.8	2310.57	8218.16	5503.87	3516.43	0	4947.99	5649.42	0	0	4987.17	329.666	10.9263	3010.39	629.325	1004.29	2152.06	5687.1	1537.57
6.69_2104.0830n	717.023	6.69388	0	1739.61	2795.58	1396.94	2940.12	640.89	886.201	888.454	2859.41	1486.07	1105.56	379.807	1101.89	596.519	2777.49	1435.92	1005.43	1639.72	364.507	2691.95	0	2917.8	2644.18	9636.58	6592.54	4213.84	0	5819.77	6751.69	0	0	5797.15	373.719	3.83386	3518.11	765.058	1122.79	2556.5	6723.72	1810.64
6.64_276.1157n	277.123	6.64245	293.841	335.283	738.969	525.037	704.421	371.533	493.589	309.986	450.796	375.927	916.725	446.947	439.593	242.76	639.603	390.65	557.514	558.423	346.477	358.037	203.398	368.132	531.781	510.426	565.523	617.567	255.795	387.517	577.694	284.77	300.95	326.926	265.668	283.432	596.778	459.171	477.414	490.913	278.446	351.011
6.75_1700.4764n	575.16	6.7453	0	249.315	321.369	369.003	280.727	4.7478	19.3052	9.73895	18.8938	0	27.6606	8.73044	47.7445	2.29065	362.562	70.9288	62.4758	117.782	156.941	560.568	0	0	0	99.4555	0	40.7052	0	0	16.0195	0	0	0	0	0	0	1.72043	228.567	119.398	150.83	208.149
6.75_1647.5784n	557.527	6.7453	2.40479	1492.55	1924.54	2131.57	1472	361.263	328.685	355.312	319.646	85.7001	609.731	276.921	492.661	164.133	2055.1	695.653	583.257	968.995	946.451	3234.76	0	238.684	56.3443	991.857	23.6906	673.197	0	134.198	429.679	0	0	205.771	3.89545	0	41.61	166.308	1582.47	760.653	1269.99	1391.77
6.77_1644.8826n	563.956	6.77388	3.84064	20.6453	319.518	99.2276	42.7571	4.37152	0	0	91.7762	0	259.033	119.701	23.4353	0	109.828	26.8358	209.571	396.201	0	0	0	611.41	685.757	250.798	193.716	69.9676	1.92914	253.894	5.72092	3.00943	5.75863	134.647	0	0	45.6298	95.1852	2.55762	2.52121	0	4.32883
6.77_1644.3754n	845.177	6.77388	0	60.7671	144.401	120.933	170.955	0	2.94141	2.91671	56.9919	0	95.924	20.7151	39.9705	1.68735	182.033	2.45313	54.0584	118.173	91.1087	0	0	185.443	215.369	84.6454	48.8523	3.8858	0	46.4466	4.24136	0	0	16.9396	0	0	7.03018	0	18.43	104.962	10.5354	0
6.77_1576.5431n	533.849	6.77388	9.20354	1282.17	1612.95	2146.29	2602.8	215.468	339.95	239.479	907.736	206.891	790.841	455.768	1132.7	243.147	2746.6	368.04	717.993	689.466	1866.62	442.446	1.63633	129.586	277.644	359.192	146.276	537.611	11.9181	411.722	452.549	15.3966	14.6495	270.704	42.9627	7.42423	156.942	208.634	787.693	1854.82	348.155	305.36
6.77_1606.5172n	536.513	6.77388	0	270.21	376.335	497.303	605.696	17.0684	28.7632	12.6497	196.233	14.894	184.522	70.719	237.746	14.1442	690.441	26.0251	100.189	121.19	431.731	48.5651	0	4.03194	15.7258	24.1615	0	68.0396	0	51.4345	53.1451	0	0	22.3988	0	0	0	16.7233	141.929	426.483	27.8753	15.9631
6.79_829.8409n	871.875	6.79103	0	0	0	0	0	0	40.6168	0	0	0	14.778	0	0	0	0	0	0	0	0	0.591566	0	131.703	5.95728	305.573	47.5154	8.11014	0	36.5652	48.0513	0	0	9.95438	5.36774	0	21.2735	19.0207	97.2995	0	143.853	110.85
6.54_284.9978n	267.995	6.5396	50.0647	536.263	1286.11	1828.87	2637.61	1019.12	1005.41	628.771	336.379	405.59	326.123	1139.32	174.848	186.705	474.95	298.165	531.743	2409.72	483.735	878.69	0	710.993	105.418	1357.93	156.472	2891.58	0	2397.05	1485.5	0	0.0280929	1218.53	62.4076	0	567.517	4.36217	1908.25	160.551	1463.59	605.267
6.51_378.6468n	379.654	6.50532	0	2.51254	20.4929	22.5786	0	0	0	0	0	0	17.9718	0	0	0	33.1289	28.7238	10.0797	11.6784	0	20.7929	0	1.55005	0	129.824	0	14.5875	0	0	2.07051	0	0	0	0	0	24.4498	0	157.995	2.17477	273.432	105.862
6.03_414.2459n	437.235	6.02532	1365.14	1404.43	9280.35	1475.88	1721.43	2551.81	1610.38	2103.8	1316.04	1550.11	3694.62	1499.82	1561.61	1198.9	1569.57	1565.91	1778.21	2569.03	1525.07	2172.78	1098.54	1421.41	1714.01	2743.81	1726.53	3234.57	2305.8	1398.97	1981.12	2390.95	2311.76	1790.7	1250	1503.26	2651.91	2396.68	3367.48	1887.92	1731.86	2497.99
6.03_336.0661n	319.063	6.02532	5.0826	66.981	189.075	140.926	166.217	19.0012	187.886	16.066	117.445	53.1122	95.032	87.617	95.345	12.3598	158.141	56.7945	209.45	78.2461	82.8464	70.8524	0.705892	4.1097	16.3644	5.57819	21.1258	38.7826	1.17982	37.6201	41.5777	0.68517	4.54197	16.8694	2.93239	7.89001	8.57386	11.3187	27.6874	103.062	20.7276	15.4846
0.80_1577.4540n	800.725	0.802483	0	851.324	1183.27	1044.83	1017.63	248.389	882.592	153.752	936.924	663.475	1331.47	999.332	839.754	140.464	1127.9	737.085	983.369	1093.6	938.521	830.025	0	905.411	944.433	1029.77	1095.69	1289.2	0	841.012	918.349	22.0951	0	807.047	104.904	0	1183.48	744.287	26.3033	1205.41	755.721	866.956
0.79_1183.0901n	1184.1	0.785283	28.2302	352.161	358.599	251.663	171.534	858.9	335.634	807.141	298.864	596.962	403.424	178.983	470.715	651.69	268.216	544.584	173.477	476.659	236.527	607.199	0	239.381	180.698	295.527	173.827	430.27	0	139.814	281.498	10.928	0	242.588	625.641	29.7817	324.92	544.243	591.335	304.952	177.066	216.662
6.91_598.7653n	581.762	6.91102	0	26.714	34.6099	16.4039	28.7945	0	0	2.39603	39.7697	6.5434	101.689	114.886	16.0947	0	92.5398	0	103.356	54.4929	0	0	0	29.5049	108.406	132.006	27.475	84.3794	0	66.5666	25.4317	0	0	29.2841	0	0	21.655	28.0087	0	32.7951	14.2921	0
6.91_336.0654n	191.022	6.91102	112.6	150.744	284.498	184.909	153.844	217.338	228.392	165.164	151.877	142.84	280.059	166.698	143.075	146.726	181.729	136.587	167.693	264.029	134.078	144.069	125.763	116.261	121.622	143.168	145.746	271.392	180.144	136.899	142.627	194.747	178.841	126.016	114.554	107.204	227.814	208.436	279.966	175.692	116.754	121.005
6.91_301.0251n	151.52	6.91102	1.64934	741.013	756.573	887.868	970.62	293.165	928.227	207.31	657.413	602.661	854.217	646.912	557.457	232.728	1072.57	536.105	1139.49	640.197	583.106	344.422	1.80645	97.4668	320.143	84.721	413.848	644.021	36.8199	374.765	489.478	25.4819	4.08695	186.836	35.2236	7.67179	264.801	308.668	593.134	874.028	279.389	107.619
6.93_263.0786n	246.075	6.92817	46.0526	2552.2	3054.03	3166.17	3482.41	1107.15	3321.89	891.624	2251.71	2170.27	3326.18	2210.73	1983.18	840.124	3896.32	1918.96	4090.19	2614.65	2106.17	1193.4	28.8257	402.156	1146.74	414.413	1512.48	2605.77	73.9169	1268.65	1760.09	71.6404	80.7831	720.26	202.078	35.3557	1046.83	1181.2	2200.87	3000.2	1008.15	441.654
6.93_1154.0261n	578.02	6.92817	0	271.932	190.131	215.682	333.192	40.7152	84.6912	46.6788	305.146	87.1377	442.69	611.038	173.584	27.942	727.218	72.196	746.93	318.855	57.6727	0	0	241.647	586.122	589.871	243.596	405.443	0	436.589	256.259	0	0	279.859	0	0	201.629	179.798	27.5937	333.118	189.004	24.9716
6.93_584.2826n	585.29	6.92817	200.583	277.305	7182.34	273.933	395.053	264.671	305.935	237.658	215.608	243.132	595.357	253.476	273.478	159.321	324.804	256.281	288.365	301.497	215.97	273.556	135.878	246.349	418.451	360.401	353.618	372.496	230.202	212.964	306.133	205.037	217.021	275.303	169.41	199.644	299.522	240.145	348.574	346.25	214.174	254.613
6.93_815.3951n	857.429	6.92817	0	126.795	233.415	111.725	297.616	20.3757	62.7565	54.9273	364.981	90.2083	212.369	93.3567	196.761	58.016	246.112	69.2363	51.3468	88.2334	64.0256	809.993	0	112.953	38.4287	694.515	61.4458	55.7162	0	51.8552	110.325	0	0	79.4215	0	0	54.7546	10.4767	445.09	540.035	611.977	408.006
6.93_546.3184n	569.308	6.92817	734.189	1277.35	39708.5	1254.56	1589.65	1311.87	1066.83	1191.86	1149.61	1035.3	3354.51	1683.36	1181.3	703.256	2026.5	1027.32	1964.91	2009.77	952.515	880.259	573.022	1292.49	2569.46	2385.61	1788.91	2599.62	1219.23	1545.06	1636.89	1224.32	1102.41	1448.47	649.724	676.905	1872.75	1585.26	1867.85	1744.21	1084.28	1015.96
6.95_1534.8310n	790.405	6.9453	0	16.7245	21.9108	67.3983	150.239	0	10.8569	6.5502	62.9026	23.6371	46.027	0	0	0	66.4163	59.7181	22.1403	6.96014	0	46.9387	0	322.794	158.886	2029.83	433.666	500.231	0	492.787	790.28	0	0	803.264	9.66992	0	220.695	5.96552	711.167	67.441	1522.62	575.375
6.98_284.0721n	267.069	6.97958	24.8004	98.0614	110.45	77.5282	237.046	52.0175	199.75	55.4503	152.064	135.274	89.0649	75.9799	76.8746	28.6833	141.191	53.9545	94.2167	95.6284	83.7954	67.5939	4.45406	15.9699	44.9413	11.0653	12.9575	43.9706	17.0461	13.1325	19.3651	10.6197	11.4553	10.4503	6.07696	6.85198	11.0108	17.5832	34.2035	40.0631	6.61295	14.0846
6.96_1051.3801n	548.679	6.96245	0	28.9665	74.484	89.9486	76.1818	0	2.54083	0	0	0	60.7181	8.642	0	0	72.5474	34.2986	14.828	8.80084	0	832.946	0	42.4026	7.90219	25.0439	0	21.0834	0	11.1481	6.08707	0	0	0	0	0	0.663555	0	68.5343	6.0875	100.698	136.264
6.98_1741.8761n	596.287	6.97958	2.27444	1591.34	3088.9	4343.7	5669.5	459.398	969.738	503.654	4610.86	662.041	6323.99	8852.06	4085.1	310.222	3040.34	603.435	3153.67	3707.95	356.795	19.7952	0	8080.75	10164.3	4002.62	14083	3945.51	0	4845.68	1958.92	3.4158	0	5389.07	2058.06	36.9951	7656.07	3650.52	470.429	1997.95	1361.57	468.024
6.95_1534.3389n	790.159	6.9453	0	5.07123	3.87317	24.4282	103.337	0	0	0	24.7859	10.8864	8.72067	0	0	0	21.4232	27.3296	2.85306	0	0	47.1415	0	383.393	140.046	2832.43	541.422	665.058	0	663.29	1207.76	0	0	1115.72	3.05774	0	280.992	6.57809	1104.62	42.9644	2325.7	847.648
6.93_567.7779n	568.785	6.92817	0	1532.94	1363.07	1258.92	1853.55	398.587	576.326	448.87	1577.38	608.562	2519.42	2729.13	1131.02	341.603	3604.59	505.504	3510.4	1928.43	503.287	226.527	9.68176	1296.94	2874.49	3278.73	1420.68	2404.56	2.51974	2262.61	1544.6	3.21497	0	1540.49	202.921	28.6246	1492.3	1257.26	458.455	1934.69	1110.22	306.753
0.80_439.8820n	422.879	0.802483	2.47142	987.292	1448.1	1110.75	1072.25	314.136	1240.96	286.364	1257.66	1132.49	1605.26	1154.47	1086.31	144.307	1149.28	1071.29	1042.71	1418.17	1217.92	1196.86	2.21692	1334.11	1323.1	1537.13	1447.93	1876.08	1.40825	1147.86	1508.95	23.0884	14.368	1274.88	259.182	2.17046	1644.62	1234.24	1453.13	1332.01	1206.2	1392.5
0.80_1713.5002n	857.757	0.802483	36.3278	828.964	1497.83	1006.41	1078.19	400.597	1061.99	292.242	1102.89	1038.27	1608.39	1052.77	989.095	190.527	1173.14	921.721	1045.24	1382.08	1065.94	1033.55	0	1163.05	1194.61	1492.76	1392.91	1862.7	0	1070.88	1587.63	46.1653	0	1117.06	268.751	44.4451	1550.23	1162.54	1890.98	1170.61	1229.65	1496.21
0.80_1689.5970n	867.788	0.802483	56.0829	935.21	1478.33	1091.81	1206.64	887.133	1111.63	693.857	1124.21	1161.55	1710.06	1074.46	1073.85	344.854	1245.75	1221.37	1106.85	1301.9	993.272	1129.21	10.4395	1034.18	1215.12	1450.34	1343.46	1785.2	0	1066.99	1435.11	60.8306	2.4101	1121.33	459.2	46.1884	1561.11	1189.1	1685.38	1310.14	1131.94	1453.7
0.80_1729.4804n	876.738	0.802483	49.8563	1340.31	1914.63	1445.44	1274.71	546.4	1593.93	430.624	1592.83	1379.2	2029.82	1490.97	1440.66	298.048	1455.72	1286.21	1260.17	1943.25	1468.18	1511.93	14.6599	1519.43	1505.13	1727.76	1523.66	2176.84	0	1269.49	1549.2	56.9984	3.3288	1455.31	386.927	51.2428	2044.91	1642.22	1966.14	1719.56	1262.07	1838.96
0.80_1647.6284n	846.803	0.802483	338.16	2074.11	2917.99	2063.55	1927.66	4199.41	2356.75	3765.53	2517.51	3226.57	2978.1	2049.51	2692.51	2836.76	2031.19	2739.82	1857.57	3131.65	2107.52	2778.59	51.8682	2207.25	2353.19	2526.19	2183.74	3289.11	0	2042.48	2495.23	233.376	6.67059	2279.79	3177.9	360.276	3108.17	3052.97	3328.16	2291.74	2031.8	2745.38
0.80_437.8866n	420.883	0.802483	30.565	2202.61	2581.69	2167.42	1575.23	578.8	2548.61	489.609	2475.31	2583.12	2620.95	2289.3	2523.84	226.243	2004.38	2430.31	1693.12	2923.44	2384.13	2729.52	16.647	2562.56	2196.81	2157.67	1723.9	2890.83	17.8421	1904.25	1886.16	72.5515	30.0737	2354.06	319.801	39.4766	2814.55	2633.76	2288.88	2469.5	1591.62	2466.57
0.80_1855.4502n	928.732	0.802483	54.5858	1058.16	1812.07	1357.03	1410.42	521.461	1278.31	409.86	1447.47	1149.5	2179.31	1252.41	1075.78	251.731	1528.95	949.43	1349.87	1574.76	1214.07	1122.36	15.5487	1257.43	1481.92	1983.92	1846.31	2274.57	0	1319.25	2021.96	59.2372	0	1355.55	341.228	55.3527	1922.12	1322.94	2459.25	1552.88	1460.46	1838.34
0.80_437.8377n	402.824	0.802483	0	815.434	1490.33	1167.62	1362.24	144.353	777.04	95.682	962.305	528.4	1746.49	912.704	609.112	7.73151	1341.29	524.215	1192.25	1151.09	887.27	629.985	0	828.423	1142.41	1332.03	1368.86	1474.18	0	1075.86	1451.81	0	0	851.397	49.7886	0	1226.57	512.124	505.368	1192.87	1176.58	947.633
7.03_1862.9521n	954.465	7.03102	0	55.4137	70.9547	34.4218	77.578	0	0	10.9756	86.7195	18.7451	43.9323	0	5.12933	0	76.7486	50.9337	41.854	9.9248	11.0937	14.6316	0	254.981	99.3581	1150.02	206.729	298.482	0	256.649	295.643	0	0	241.594	0	0	172.731	0	194.469	115.328	481.543	131.563
7.03_1862.4484n	954.213	7.03102	0	61.9048	72.1448	34.2977	101.207	0	0	16.8367	149.75	24.3446	68.6028	0	12.1349	3.05316	83.5553	75.4367	55.4946	30.7429	0	0	0	376.525	134.187	1467.9	264.711	387.162	0	312.838	396.419	0	0	334.759	0	0	201.511	3.91656	231.134	143.706	626.168	162.58
0.80_1919.5706n	982.775	0.802483	273.604	1935.39	2603.31	1968.45	1705.08	4105.07	2338.21	3461.19	2075.7	3006.53	2752.26	1996.61	2740.06	2733.11	1866.73	2686.86	1658.16	2792.95	1951.99	2905.86	28.4428	2085.55	1850.67	2220.15	1889.59	2950.88	0	1618.4	2064.29	200.122	0	1911.38	2879.03	289.829	2771.57	2771.06	3262.74	2187.64	1581.52	2479.79
0.71_641.4631n	642.47	0.705283	0	17.6628	71.7923	22.9831	41.7076	0	50.4655	0	54.4713	20.7962	93.2963	54.46	10.5791	0	37.0435	28.502	57.058	46.5299	57.3497	18.2424	0	95.8674	104.202	166.294	156.229	208.399	0	86.8489	211.212	0	0	103.094	0	0	154.467	58.3685	219.367	51.3732	140.352	138.92
7.08_508.3101n	553.281	7.08245	258.193	181.133	456.291	182.494	210.632	318.067	230.377	308.763	194.971	243.82	414.373	191.059	223.69	202.601	210.842	230.994	181.262	390.063	173.97	248.904	202.208	230.273	231.394	399.88	238.034	401.869	381.435	205.832	241.3	332.907	314.375	202.956	205.875	254.92	410.313	313.167	375.88	235.804	183.672	245.62
7.08_452.3347n	475.324	7.08245	4166.11	2753.18	5326.73	3034.7	2764.29	5816.38	3301.42	4929.01	2973.46	3868.79	6332.36	2978.76	3444.36	3273.05	2999.35	3838.62	2594.08	5586.11	2860.78	3954.34	3160.18	3440.22	3297.52	5200.72	3633.9	6867.02	6298.59	2845.24	3827	6186.4	5832.71	3000.71	3331	4105.44	6126.86	5446.98	6541.24	3456.75	2846.26	3828.78
7.10_216.0989n	239.088	7.09958	1333.74	3312.09	4330.05	4117.82	6673.76	3111.66	5500.09	3992	4181.1	4083.04	5681.09	6212.58	2958.52	2273.63	5973.71	4693.86	5372.94	4181.99	6310.45	3662.79	1116.48	4377.01	3529.18	6732.16	5879.42	6849.15	2039.86	3417.06	6310.52	2008.36	1854.79	3030.67	1954.05	1391.5	5805.07	2951.04	7439.43	7120.31	4424.49	4157.51
0.71_1865.3951n	637.46	0.705283	18.9359	170.38	405.757	232.349	350.476	89.7722	263.229	73.9458	276.862	193.086	552.357	241.811	156.943	35.6812	285.967	151.537	326.512	293.394	283.184	142.599	5.32956	654.06	811.906	1106.73	1108.84	1264.73	0	768.293	1232.21	5.50449	0	779.768	153.197	18.4124	982.494	539.793	1419.03	323.132	973.66	1162.79
0.82_196.0922n	219.081	0.819633	267.799	1158.41	1730.08	1650.91	1723.64	994.894	877.716	847.218	1365.01	848.041	1629.85	1015.15	1123.04	789.751	1534.76	1041.69	1476.87	1687.17	1075.11	869.695	114.747	1563.02	1651.79	2035.73	1552.12	2204.41	124.481	1655.8	1447.61	212.263	118.787	1551.57	883.461	242.351	1481.9	1251.05	1646.25	1496.6	1147.92	961.203
7.12_967.1491n	1009.18	7.11673	5.06924	371.448	777.592	1050.13	838.029	142.527	234.471	117.076	1315.59	89.1043	422.676	898.71	880.939	130.092	1053.34	363.455	1956.21	1334.74	0	24.7197	0	1803.59	1713.98	1112.31	759.099	1026.2	0	1096.75	272.311	0	0	567.497	197.154	0	342.916	928.756	13.3542	34.8153	0	0
7.12_963.8102n	1008.78	7.11673	0	291.073	490.95	737.542	586.456	83.3995	161.891	55.898	954.641	52.2327	247.793	611.311	637.023	95.4578	723.534	220.627	1417.19	856.167	0	13.0948	0	1278.23	1243.66	656.72	522.627	647.799	0	795.691	195.076	0	0	424.077	108.775	0	214.88	531.198	13.7792	12.2698	0	0
7.13_966.9481n	1008.98	7.13387	3.58023	349.394	760.49	1015.68	848.96	141.941	198.242	114.159	1332.29	75.2116	395.46	932.952	863.536	117.741	1005.76	326.763	1992.33	1310.19	0	30.1651	0	1837.63	1748.68	1048.03	768.056	988.135	0	1162.68	240.023	0	0	555.5	126.887	0	322.553	857.276	7.05869	33.0209	0	0
7.13_967.6077n	1012.58	7.13387	0	454.83	1059.19	1364.89	971.066	146.071	469.257	100.735	1874.38	45.7517	458.684	1174.21	1227.93	130.677	1240.72	458.217	2475.76	1726.65	0	27.7318	0	1464.39	1586.03	819.194	638.992	942.255	0	1011.38	241.675	0	0	415.794	109.644	0	267.045	761.713	0.115573	12.5979	0.188057	0
7.17_606.3061n	315.151	7.16817	153.443	163.04	5099.14	170.047	217.029	172.7	186.712	153.485	136.482	171.686	325.94	162.426	185.581	112.192	178.417	153.329	158.818	199.33	161.596	180.424	113.174	155.793	282.784	160.066	242.901	239.234	153.434	169.449	212.704	168.151	150.105	169.344	133.383	156.405	182.57	150.037	261.445	251.882	189.949	192.767
7.13_967.3498n	1009.38	7.13387	8.63797	318.404	703.738	884.183	740.583	129.141	202.427	111.208	1140.54	83.1748	388.749	742.549	750.161	126.753	888.461	287.721	1742.68	1219.91	0	19.7101	0	1495.65	1521.15	906.424	653.536	912.078	0	922.895	266.361	0	0	486.374	153.266	0	288.785	812.986	0	17.1281	0	7.91562
7.13_1018.9975n	1001.99	7.13387	87.9995	1511.57	3058.07	4009.62	3248.27	629.714	1010.51	637.657	5190.93	446.338	1724.08	3594.65	3336.05	602.849	3846.25	1405.27	7489.2	4984.3	37.6164	208.788	0	6810.09	6558.72	3963.17	3013.73	3667.52	0	4276.67	1159.68	4.89984	0	2186.79	774.235	27.7542	1401.91	3500.78	101.791	230.382	106.567	39.7241
7.13_1018.7970n	1001.79	7.13387	99.7728	2146.74	4323.35	5569.5	4703.25	907.822	1437.61	863.057	7211.9	599.121	2397.71	5058.97	4786.63	894.514	5458.2	1995.16	10459	6892.11	70.9541	276.3	7.50323	9413.65	9152.82	5534.61	4082.32	5208.98	0	6071.03	1661.39	23.4966	12.5829	3245.83	1080.98	51.2578	1923.66	4778.24	124.513	324.449	144.031	55.4972
7.13_1018.5972n	1001.59	7.13387	133.169	2625.83	5295.91	6680.06	5602.03	1140.06	1702.08	1054.59	8774.37	713.626	2963.11	6206.71	5656.46	1069.4	6606.37	2497.26	12591.7	8542.54	84.4801	360.33	0	11174.1	11072.3	6858.65	5084.91	6361.55	0	7317.94	2103.6	23.8918	3.47943	3929.14	1384.28	66.0137	2360.42	5825.33	121.391	388.057	154.644	57.2091
7.13_1018.3964n	1001.39	7.13387	134.462	2760.18	5512.88	7205.01	5966.13	1153.28	1849.4	1108.79	9031.76	741.956	3076.08	6324.14	6095.18	1107.74	6926.5	2544.05	13235.6	8658.53	88.8122	377.446	0	12006.9	11632.4	7210.45	5330.18	6543.94	0	7846.19	2106.68	12.1818	3.87885	4019.05	1427.94	55.5352	2475.73	5980.21	124.298	413.713	152.093	59.425
7.25_442.2718n	465.261	7.25387	533.115	428.383	713.408	484.1	468.217	727.63	486.122	663.857	442.905	520.334	895.255	472.304	504.532	467.554	478.773	528.149	411.8	758.142	451.918	554.586	434.995	456.026	497.523	731.899	583.774	884.538	762.292	443.006	511.967	812.397	774.314	423.336	454.897	537.058	765.826	643.07	731.636	521.053	435.531	593.576
0.82_213.8465n	258.818	0.819633	32.2751	658.934	1396.7	1132.02	1675.11	203.46	650.413	206.843	762.121	559.031	1519.15	709.079	623.657	43.0383	1113.22	467.676	1490.5	781.027	669.7	700.492	18.3027	655.803	1008.27	1483.55	1625.57	1439.84	94.496	1134.2	1740.94	47.9903	77.8085	768.633	100.457	21.4861	999.547	635.56	1775.22	916.938	1484.25	696.769
0.71_1896.3643n	633.129	0.705283	7.98727	267.023	790.271	423.448	620.282	133.625	447.101	101.352	595.547	459.092	958.998	465.945	296.221	52.032	552.514	320.872	605.37	598.378	505.737	297.769	0.686707	939.281	1302.97	1762.93	1613.97	1915.93	0	1185.17	1859.4	12.4174	0	1222.21	208.244	5.8356	1520.84	924.638	2001.57	553.629	1460.63	1498.65
7.29_1967.9966n	671.661	7.28815	0	69.6714	331.696	11.1274	382.813	0	10.6806	3.46841	86.8885	18.1505	135.544	22.1968	50.2956	0	365.534	26.4603	224.89	192.381	23.0491	117.813	0	54.7387	311.982	581.505	559.98	369.992	0	389.295	950.569	0	0	328.406	0	0	450.53	114.099	271.903	44.5753	999.557	290.846
7.29_1960.4669n	669.151	7.28815	0	307.028	465.072	150.346	675.092	74.8415	170.831	58.77	224.101	186.699	66.0304	0	106.643	25.7886	584.08	171.299	183.727	221.333	171.655	318.715	0	260.161	549.983	763.645	484.991	644.374	0	916.721	1861.46	0	0	792.716	0	0	589.311	56.7603	449.81	410.758	2062.79	636.085
7.29_760.7495n	802.783	7.28815	0	458.767	630.616	222.805	978.667	139.91	275.303	74.4046	271.988	297.149	104.842	0	167.526	53.6204	896.885	248.181	238.871	240.582	305.382	645.224	0	271.672	683.563	1133.08	648.177	948.158	0	1184.65	2716.93	0	0	1135.58	23.9991	0	959.382	156.841	768.901	464.657	3199.75	1006.25
7.29_760.9496n	802.983	7.28815	0	346.581	495.308	177.17	770.067	100.506	244.029	58.4283	248.834	266.874	58.6315	0	142.276	32.7342	726.049	198.64	178.753	160.828	255.395	479.899	0	218.633	553.137	945.515	527.879	795.943	0	954.695	2213.44	0	0	912.91	25.2465	0	814.374	113.441	652.117	356.282	2632.29	866.747
7.29_760.3489n	802.383	7.28815	0	285.399	363.478	109.083	554.794	55.209	161.491	23.7411	194.958	156.766	29.0854	2.06299	100.673	25.2183	525.938	110.529	179.114	168.065	162.577	302.036	0	163.528	458.412	859.824	429.806	567.667	0	733.825	1671.74	0	0	723.069	3.44553	0	608.205	48.1291	484.095	250.606	1984.14	702.982
7.29_812.5983n	795.595	7.28815	0	1083.16	1450.29	648.498	2126.65	426.356	692.811	331.703	823.939	734.372	305.657	30.6304	540.013	237.796	1957	619.062	705.126	655.685	769.777	1252.27	0	750.704	1845.79	2481.17	1658.69	2233.99	0	2674.18	5380.95	0	0	2438.42	137.06	0	2098.33	409.246	1624.84	1200.74	6207.75	2095.17
7.29_812.3972n	795.394	7.28815	4.40231	1876.32	2709.56	1073.66	3433.49	692.075	1110.11	519.556	1383.62	1236.32	610.967	79.5628	850.335	409.375	3266.87	1004.15	1199.31	1108.41	1266.22	2212.7	0	1281.8	2970.84	4099.57	2774.29	3815.5	2.79187	4397.34	8556.01	0	0	4050.04	217.641	0	3450.1	685.872	3163.11	2057.43	9641.41	3455.34
7.29_812.1964n	795.193	7.28815	6.46243	2299.41	3391.44	1338.5	4473.04	880.234	1393.76	683.516	1719.68	1553.53	699.649	103.118	1097.02	514.176	3992.8	1305.92	1497.78	1450.3	1669.23	2675.62	2.40732	1667.14	3682.62	5071.89	3381.26	4703.31	0	5467.04	10695.8	27.9698	0	5097.29	286.3	0	4319.71	872.091	3929.62	2543.96	12191.2	4307.37
7.29_1959.9716n	668.986	7.28815	0	342.51	551.803	184.809	827.741	80.5194	228.583	82.0639	226.378	209.65	90.8307	5.19278	142.952	49.761	705.27	204.448	222.925	243.12	201.974	401.791	0	264.925	658.702	940.01	578.158	849.866	0	1001.45	2257.12	0	0	965.611	9.55164	0	747.574	78.4954	588.735	448.294	2492.17	799.602
7.29_1122.4212n	584.2	7.28815	2.16448	47.927	127.656	73.3218	393.555	6.94897	3.70367	5.36681	1.69545	4.45264	45.8253	5.93369	8.22015	0	132.11	38.4773	174.6	54.2095	0	2514.44	0	172.676	5.7066	54.3077	33.1652	20.1881	2.89903	6.30922	11.9496	5.20296	0	3.93362	0	0	4.20139	0	122.054	41.4989	993.406	1075.69
7.29_1106.4562n	576.217	7.28815	2.24326	11.4675	4.10275	14.7382	146.422	3.86087	3.36658	3.16422	0	0	100.676	0	0	0	31.0553	19.3501	25.9578	14.2791	1.36671	1515.66	0	71.3984	8.13904	58.1876	1.51971	13.1509	0	0	9.6806	0	0	0	0	0	8.9751	0	51.8004	7.71079	521.815	565.482
0.82_541.7602n	586.731	0.819633	0	409.216	779.01	623.671	716.795	56.6808	371.714	61.0938	477.961	281	925.233	452.835	339.818	0	696.412	277.089	645.537	559.284	439.448	329.521	0	409.998	579.289	696.552	743.427	779.96	0	535.877	732.973	2.51351	0	426.62	30.3876	0	644.592	253.418	287.037	624.556	578.329	469.608
7.34_327.2513n	350.24	7.33958	301.91	211.077	379.389	226.662	207.411	408.968	246.769	375.1	218.204	243.932	483.009	228.079	238.551	238.212	237.881	266.861	219.07	436.478	200.739	281.23	222.788	232.103	237.067	394.773	271.41	498.985	427.447	216.354	256.116	454.626	426.803	216.989	234.125	274.761	448.189	361.503	422.403	254.409	189.099	249.68
7.34_1373.5580n	473.515	7.33958	3.44032	982.326	1393.94	1506.72	1935.98	276.092	322.791	184.425	479.998	272.622	1378.09	749.122	527.374	110.666	2121.89	495.322	2299.85	1342.16	622.911	2121.46	3.7643	274.595	519.17	416.268	278.669	264.868	4.19063	375.649	250.676	2.11325	0	158.408	11.6208	2.98038	87.8993	139.221	253.006	1153.44	356.812	576.952
7.36_1225.4520n	624.724	7.35673	0	95.0234	392.345	360.614	213.099	16.335	106.622	23.1205	29.7049	0	259.212	239.395	17.8817	0	459.231	53.6946	192.186	295.679	44.0153	398.38	0	75.868	143.755	179.125	79.8621	120.25	1.11856	102.13	55.4636	0.280419	0	28.7648	0	0	118.312	31.4126	643.446	100.646	824.396	840.074
7.34_789.1718n	754.158	7.33958	0	28.2792	227.932	76.8795	128.366	25.7086	48.0332	17.3437	251.218	62.9091	272.782	120.527	245.951	11.1341	413.295	0	26.4068	275.709	6.26984	0	0	43.0983	152.829	220.745	182.521	69.9306	0	208.806	205.8	0	0	71.6938	3.52258	0	80.8239	35.9698	51.4051	56.45	68.7865	12.0954
7.34_753.8202n	798.791	7.33958	0	242.65	488.28	223.299	602.938	105.897	225.456	76.2341	366.932	195.547	353.071	123.145	357.792	65.6762	929.231	108.986	238.262	464.797	164.741	364.233	0	180.393	333.201	782.717	349.941	337.611	0	420.23	1054.14	0	0	395.437	5.6369	0	505.219	111.512	271.147	216.2	1289.07	496.378
7.39_210.0207n	252.055	7.39102	47.5587	252.887	318.256	305.758	273.831	206.733	345.861	179.873	301.605	193.549	346.731	311.174	128.28	102.4	477.169	269.261	373.371	242.893	325.388	205.638	23.1106	163.45	217.93	495.317	329.906	327.364	64.364	193.402	311.404	86.6679	60.3414	193.009	83.5714	59.8447	458.144	151.4	339.467	315.501	305.508	201.893
7.48_333.9915n	168.003	7.47672	241.676	272.903	499.785	370.198	493.861	275.449	457.599	237.958	359.674	274.767	566.602	379.797	278.654	206.586	447.581	293.359	386.313	353.12	254.298	317.013	193.723	200.751	244.452	264.829	237.087	282.364	210.607	198.863	241.299	259.07	251.744	201.431	210.678	239.63	298.678	286.189	284.258	435.52	184.658	223.498
7.48_616.0232n	617.03	7.47672	0	90.4129	157.593	142.798	332.942	0	236.687	0	114.992	9.68317	365.276	166.324	38.2126	0	244.48	12.0492	168.333	14.6483	22.9188	32.4201	0	0	0	6.30756	0	0	0	0	8.23942	0	0	11.9112	0	0	0.0523928	0	0	215.761	0	0.00265149
7.48_449.0178n	414.004	7.47672	0	68.0726	187.041	120.724	195.525	5.22108	177.5	0	104.672	46.3181	247.384	117.972	51.1334	0	177.47	38.5955	134.611	59.842	40.8495	57.9303	0	6.23795	8.54233	7.96739	16.5935	0	0	1.68169	22.491	0	0	0	0	0	3.00444	0	10.3599	157.935	0	0
7.48_261.0013n	283.99	7.47672	0.22856	54.9987	97.6093	94.1762	115.757	0.285046	117.593	6.95486	78.6879	50.3917	121.857	78.588	40.8679	2.69293	108.677	28.6196	109.707	48.5302	37.7416	56.0138	0.38274	6.6908	14.2603	4.91815	15.0785	0	0.987618	3.28032	30.1631	3.62462	0.104387	2.58426	0.000761979	0.000520678	4.72403	0.227284	20.1959	113.413	5.62947	0.018348
7.48_382.0551n	383.062	7.47672	0	53.8612	194.573	140.734	334.489	0	236.048	0	110.795	21.0208	324.969	135.708	49.6878	0	249.769	9.70462	180.085	28.2455	15.2142	42.8445	0	0	0	0.00326933	0	0	0	0	4.86516	0	0	0	0	0	0	0	0.0197652	204.722	0.969439	0.0080582
7.48_324.0438n	325.051	7.47672	0.000659895	166.179	379.316	238.127	320.691	69.3761	295.856	62.3663	186.707	121.017	464.244	214.371	140.152	10.3079	296.478	120.692	242.032	205.778	122.055	158.6	0	52.6704	63.6714	71.7869	237.735	42.7073	0	26.9711	196.567	0	0	48.5048	0	0	63.6627	44.8607	112.384	290.713	27.2238	29.9959
7.48_242.0128n	265.002	7.47672	5.55922	540.737	796.178	717.926	896.557	202.797	843.167	202.224	648.88	448.394	975.679	688.672	463.226	146.299	849.327	445.294	759.787	475.087	444.631	536.313	0.337354	229.09	280.247	262.136	332.58	191.07	5.10251	189.29	361.743	3.74486	2.02823	224.799	42.2683	3.17808	193.201	156.494	295.06	814.978	185.201	147.495
7.56_952.3620n	488.179	7.55673	1.19589	21.7122	114.807	63.1381	181.245	3.91237	0.275787	0	11.6792	2.69792	41.5552	30.4046	23.4524	0.181824	102.214	8.64652	108.611	77.2956	19.3452	0.140008	0.142602	11.6428	88.444	118.584	99.8995	40.5424	0.4332	80.4628	84.9015	0.0852548	0.198353	31.4168	0.426033	0.192623	27.9086	10.5525	59.7536	91.7811	30.003	3.1432
7.56_809.1976n	792.194	7.55673	0	684.981	1474.15	919.767	1882.87	261.915	185.927	332.713	1160.22	536.48	777.387	266.475	883.642	233.996	1381.01	291.384	358.942	489.671	1142.94	917.976	0	362.697	79.0481	1601.71	236.447	168.936	0	297.483	153.07	0	0	249.501	0	0	57.5976	15.6291	280.069	2031.85	519.514	147.468
7.57_1206.5172n	615.257	7.57387	0	195.609	192.986	277.827	601.79	39.7441	26.4317	26.0669	71.8	38.801	167.499	228.925	56.2447	18.8439	331.651	145.471	419.89	100.579	43.0185	611.733	0	18.7672	55.1141	80.6496	21.0724	30.5027	0	20.6617	34.4502	0	0	8.23322	0	0	14.5859	3.15942	64.9459	215.355	140.437	214.927
7.59_1983.0153n	676.667	7.59102	21.2515	1926.91	3186.88	1513.41	5490.71	566.976	1172.96	1256.66	2942.32	1203.48	1434.67	1140.84	1558.28	637.286	4134.41	1606.29	3863.85	3741.9	675.537	2515.8	0	4802.54	4129.76	4644.65	6449.77	3047.12	0	5755.61	2698	0	0	3617.98	358.439	21.4324	1732.94	1416.08	1828.26	8634.74	3723.37	1448.41
7.59_856.3295n	857.337	7.59102	5.93856	64.5628	291.416	266.408	225.78	25.2649	99.9007	21.3895	64.3269	44.0084	114.094	27.6495	28.0187	3.7126	267.792	129.995	250.567	136.289	80.6057	289.287	2.68486	31.8536	14.1044	175.713	41.6591	131.917	8.11333	58.7859	56.2156	12.8362	6.40462	15.3874	3.81865	5.47093	28.5958	2.95802	605.317	151.588	524.278	719.596
7.61_2079.5069n	708.831	7.60817	0	271.461	538.915	747.093	1137.65	107.632	85.7784	129.028	634.256	314.521	395.342	255.005	456.34	97.3893	559.41	128.916	375.727	326.817	697.1	295.935	0	322.037	86.3539	620.146	442.148	260.913	0	417.25	262.462	0	0	328.744	5.21964	0	86.6609	25.623	356.493	711.749	553.214	281.865
7.61_2079.0046n	708.663	7.60817	0	325.875	602.36	893.668	1313.71	148.077	97.1847	146.711	813.632	302.196	505.478	387.653	477.746	92.3159	677.619	196.503	420.007	391.33	849.358	398.15	0	405.919	97.7865	759.961	487.847	294.979	0	476.811	332.49	0	0	369.192	10.3517	0	115.968	33.6343	420.07	850.427	614.689	305.464
7.61_860.2116n	843.208	7.60817	0	723.503	1401.67	1827.74	2784.52	394.711	271.271	447.522	1514.03	739.979	1245.47	761.197	1021.32	296.077	1433.23	458.472	892.575	964.568	1708.12	845.342	0	909.828	344.769	1631.22	1117.77	768.388	0	1054.66	714.011	0	0	844.785	105.745	0	334.975	163.251	1053.95	1652.36	1371.59	734.763
7.61_2060.5342n	702.507	7.60817	45.9313	3378.09	6346.23	8602.13	13107.6	1882.24	1320.52	2091.24	7583.07	3581.11	6024.4	3705.54	5101.22	1360.52	6781.16	2146.11	4358.1	4705.49	8340.33	4136.13	0	4408.68	1576.69	8151.99	5332.33	3811.08	0.122967	5136.75	3557.7	0	0	4039.76	518.195	3.54248	1691.36	716.341	4975.08	8268.35	6312.28	3669.17
7.61_2060.0402n	702.342	7.60817	78.8415	4284.61	19336.6	10300.5	15508.7	2345.23	1712.25	2574.89	8872.38	4256.95	7081.65	4529.43	6061.84	1748.2	8168.37	2562.91	5430.5	5629.01	9813.69	4990.99	12.7234	5333.36	2088.8	9879.59	6578.38	4762.75	43.665	6283.94	4372.18	40.1707	41.1491	5036.16	604.577	15.8547	2106.69	927.409	5972.86	9905.14	7566.95	4469.13
7.56_914.4169n	480.198	7.55673	46.9509	296.282	609.821	487.556	1167.3	174.143	114.833	127.274	293.329	213.902	366.543	377.319	288.33	99.2879	757.76	280.798	692.325	445.23	293.017	67.3733	30.2953	261.967	718.868	677.763	713.765	344.356	71.1293	671.663	700.535	134.778	89.0453	418.655	98.9634	57.687	287.849	236.542	388.031	710.641	374.666	160.32
7.69_495.3238n	460.31	7.69387	279.741	167.467	458.443	176.561	201.364	562.085	202.371	394.762	175.949	247.845	523.096	167.253	228.913	212.612	172.295	220.94	173.965	437.287	173.644	258.896	206.005	214.094	219.208	481.078	258.124	576.426	530.746	199.55	238.731	539.104	544.711	198.64	222.885	286.35	509.612	493.064	569.185	292.578	203.637	335.334
7.71_1521.4105n	783.694	7.71102	0	82.4902	288.707	161.238	188.806	2.30241	3.31802	0	5.9826	0	331.699	4.63	11.0602	0	261.952	50.6416	78.6255	99.6678	125.679	0	0	0	2.09491	3.47998	0	1.7655	0	0	0	0	0	0	0	0	0	0	0	69.3412	0	0
7.71_1529.4202n	525.469	7.71102	0	313.621	499.356	482.281	466.599	7.64532	20.9362	6.92233	53.6032	6.57077	452.939	37.1665	65.6948	0	766.723	168.729	210.345	185.074	364.135	0	0	0	2.88736	0	0	2.43253	0	2.28391	0	0	0	0	0	0	0	0	0	253.725	0	0.0518338
7.75_1070.4131n	536.214	7.7453	0	82.2037	279.449	239.332	170.442	16.8021	12.4789	16.1821	25.7419	28.568	93.7348	9.17398	0	14.5117	341.348	107.556	323.844	186.83	154.245	2.3446	0	0	2.88379	34.9722	0	24.9582	0	24.3579	29.0602	0	0	0	0	0	0	0	34.5612	273.23	12.7849	7.0654
7.71_1382.4868n	714.233	7.71102	0	617.228	1154.39	1026.15	1964.09	21.3186	22.2568	2.10412	353.175	94.6127	2195.24	133.656	437.142	8.90495	2110.05	206.157	694.432	262.348	1264.13	42.1796	0	3.13516	94.7591	3.96574	34.3916	18.0718	0	39.3065	17.8378	2.82497	2.65849	2.35134	0	0	18.5071	10.9189	6.85129	1540.83	4.1875	0
7.71_1366.5302n	695.263	7.71102	0	1301.96	2392.49	1990.22	3617.95	81.9817	141.729	60.578	919.472	323.329	4160.91	341.15	1083.76	117.697	4175.58	493.483	1333.23	681.789	2543.44	11.7913	0	14.3518	336.639	366.731	31.3229	199.042	0	250.813	31.348	0	0	68.7561	9.28875	0	303.19	262.401	172.007	3049.77	61.8405	10.1311
7.71_1559.4021n	520.808	7.71102	0	189.221	292.385	299.723	269.923	0	1.94138	2.40765	10.1049	4.1073	259.451	3.25763	22.8227	0	467.884	87.8182	131.194	93.0379	212.83	0.441475	0	0	0	0	0	0.179462	0	0	0	0	0	0	0	0	0	0	3.90516	133.716	0	0
7.48_234.9877n	235.995	7.47672	2.5748	218.965	442.224	307.09	410.407	112.308	400.58	111.14	276.178	184.736	493.171	304.056	209.84	66.3001	374.401	187.395	331.773	240.851	185.175	246.086	3.52289	92.928	126.302	139.411	134.753	94.6261	6.67691	78.8751	146.823	5.13149	16.1539	86.3588	14.0774	2.078	104.883	103.354	129.456	356.198	70.1882	50.898
7.48_203.5361n	248.507	7.47672	0	31.5612	55.485	55.393	82.0302	0	74.3072	0	45.0985	22.5373	56.5271	64.5084	27.0326	0	70.8375	11.4679	60.4207	11.0626	28.4151	29.3556	0	0	4.36627	0	4.57456	0	0	0	15.6566	0	0	1.56006	0	0	0	0	2.21243	64.3079	0	0
7.83_1982.4834n	676.49	7.83102	4.22586	588.672	1830.91	1653.27	2921.82	331.514	424.842	562.052	1863.9	1347.83	3016.49	1518.04	1066.01	228.66	1860.72	554.017	1493.85	1220.78	1755.12	40.4349	0	540.637	150.489	1007.77	524.612	216.163	0	484.748	257.826	0	0	250.452	4.43121	0	95.6548	30.7124	192.833	3195.93	152.192	71.7766
7.83_2001.4583n	682.815	7.83102	0	47.3478	187.446	172.95	287.971	9.09964	28.0788	36.11	205.766	148.518	290.859	150.854	115.316	8.75659	213.4	48.3248	139.039	106.357	193.782	1.65866	0	48.6362	2.38324	76.1978	26.0462	5.12363	0	39.2454	6.20437	0	0	27.3041	0	0	0	0.840821	0	402.83	2.38746	0
7.83_2000.9565n	682.647	7.83102	0	31.3521	192.574	220.216	389.125	3.04883	17.3726	43.8096	235.797	166.35	405.865	229.598	110.973	19.4675	235.369	64.1412	167.303	126.849	236.297	0	0	30.4319	0	67.935	36.4397	0	0	37.048	5.84491	0	0	10.8372	0	0	6.88123	1.93149	0	486.825	8.58363	0
7.85_2039.1287n	695.371	7.84815	0	169.335	315.885	285.254	525.435	5.77023	33.1808	2.4082	72.1384	10.8932	589.503	25.2257	102.031	0	475.891	55.225	261.425	101.659	314.01	68.2617	0	1396.21	16.4794	2486.4	3090.27	2069.53	0	1776.36	1392.19	0	0	2106.51	188.529	0	1277.04	898.371	1716.39	333.889	2658.13	1437.65
7.85_739.4589n	740.466	7.84815	50.947	92.643	35823.9	72.2886	132.687	133.275	72.5271	103.249	37.4108	82.5221	440.167	59.3139	67.6609	29.7265	71.8365	80.2308	70.3098	139.669	81.0771	71.1488	33.6728	74.3251	238.859	131.713	153.822	235.563	120.833	64.7633	100.984	113.568	100.96	71.133	46.8432	55.0447	154.648	121.804	195.627	140.227	75.0267	68.1343
7.85_396.3059n	834.646	7.84815	91.8834	46.2992	279.888	55.6432	43.4131	101.62	57.4508	87.8458	41.5142	75.8897	79.8059	62.0893	64.2462	50.1815	50.1933	81.5162	44.0376	78.3396	36.4384	85.8751	64.863	478.15	78.7846	796.255	959.097	670.185	132.297	601.177	490.168	87.8376	115.071	675.789	137.517	85.7149	534.531	374.522	597.04	58.586	880.651	526.2
7.85_2038.6390n	695.208	7.84815	0	302.394	583.439	511.263	864.785	11.5777	48.8732	8.33438	168.811	30.4475	988.66	36.8457	200.854	9.728	851.778	106.23	360.027	199.198	535.387	112.163	3.30023	2068.85	20.6804	3384.25	4436.97	2922.53	0	2426.5	1940.54	4.89874	0	2874.51	242.477	0	1716.35	1189.6	2395.62	623.8	3828.36	2091.59
7.83_1981.9815n	676.322	7.83102	0	736.925	2185.57	1930.1	3445.11	374.608	474.42	599.006	2098.6	1567.3	3503.27	1769.41	1387.19	333.174	2168.02	654.294	1858.21	1489.94	2042.55	45.9719	0	761.24	236.245	1340.87	771.11	317.897	0	710.544	357.009	0	0	336.061	9.27118	0	132.837	61.7194	245.333	3926.3	220.954	100.594
7.95_1340.4998n	682.248	7.951	38.8492	5835.86	9317.9	9335.91	10724.1	2130.03	2077.3	1641.51	2560.27	1747.15	5730.36	1849.01	1681.8	863.904	9746.15	3537.81	9858.47	6827	6789.68	10569.4	0	1282.28	1989.11	2236.87	1629	2777.88	13.277	3290.09	3667.22	4.44687	11.2537	1486.74	123.96	8.14731	362.074	1249.83	3964.89	7386.68	2356.9	2703.29
7.95_1394.3977n	473.134	7.951	3.60979	274.981	596.962	482.806	468.794	91.573	67.209	43.0258	70.7543	37.6922	352.526	21.3601	33.1327	17.1809	449.867	144.633	465.693	440.806	320.906	642.674	6.66584	32.3848	29.0829	82.7236	40.6943	158.247	0	103.58	135.153	0	0	32.3168	1.81487	2.19409	1.88797	47.073	210.625	324.147	62.4272	125.792
7.97_831.8165n	854.806	7.96815	0	98.5591	167.417	287.226	343.977	26.4713	60.7461	34.2423	158.921	71.6699	89.4697	54.3961	103.52	12.9833	236.288	36.0737	82.6928	64.7498	190.406	101.823	0	74.3727	0	268.662	15.8073	10.2658	0	34.0573	18.4374	0	0	23.1115	0	0	23.5585	0	27.2901	145.205	14.1463	0
7.97_2579.3074n	868.104	7.96815	0	1979.64	1777.78	2100.2	2692.19	178.816	455.789	116.552	1187.31	254.021	3007.4	447.93	268.47	151.612	3078	555.389	3036.71	849.205	1590.44	967.871	0	754.302	1479.95	1047.69	3145.73	2077.18	0	3419.88	4617.29	0	0	1272.37	173.478	0	1080.6	604.831	3037.33	2666.83	2972.85	2403.6
7.95_1356.4395n	467.808	7.951	142.588	1806.1	3488.12	2897.92	2902.72	971.503	681.004	690.95	704.393	563.367	2160.55	454.612	469.797	309.411	2847.46	1101.41	2836.26	2681	2147.58	3604.89	105.477	448.462	553.749	999.997	501.168	1235.48	291.376	937.541	1157.68	266.708	265.003	470.544	121.755	133.161	270.982	673.489	1725.14	2142.07	772.008	936.893
7.83_208.0797n	231.069	7.83102	106.91	79.8934	198.56	79.9162	120.605	132.687	333.819	140.351	118.755	165.027	298.917	146.756	114.885	77.5774	100.932	141.717	669.902	169.359	117.224	113.197	76.3675	83.2658	98.4514	129.363	144.136	204.993	167.85	84.2405	100.053	92.3044	134.841	83.6542	89.0855	103.865	170.865	130.571	179.841	153.212	79.3952	99.9672
8.02_1361.5724n	692.784	8.01958	0	207.282	601.677	378.938	864.381	112.977	102.258	58.5396	182.386	99.0979	455.559	298.047	163.419	40.9534	677.943	215.593	642.822	353.584	213.161	70.504	0	116.976	604.34	775.506	178.734	117.253	0	273.674	455.79	0	0	142.918	14.1076	0	266.647	55.4937	102.632	516.237	153.246	72.6177
8.05_391.7385n	392.746	8.05387	4.0141	18.3608	7011.32	15.7124	37.408	23.7515	18.329	20.8835	0	9.01499	77.7392	11.5128	14.3594	6.48366	20.1951	21.4818	7.29105	17.8938	19.4928	16.4705	7.58511	14.3319	53.9839	9.06389	28.767	44.5666	3.11811	8.52407	25.308	22.1562	15.965	12.8193	10.4901	6.95027	25.891	26.0691	46.6649	30.9736	13.2789	9.69442
8.05_1726.8733n	886.426	8.05387	15.8004	505	1505.35	1939.9	669.108	269.457	350.956	665.934	887.598	256.153	670.617	1798.24	650.085	181.802	1822.41	1207.34	3087.98	2283.51	49.9679	67.8381	0	1078.69	415.716	1951.34	136.726	947.789	0	1517.7	68.4609	4.68387	2.43362	159.703	21.4486	0	62.3313	473.734	6.94904	149.766	0	0
8.07_392.7300n	437.701	8.071	0	0	1243.03	0	0	0	0	0	0	0	0	0	0	0	0	0	0	0	0	0	0	0	0	0	0	0	0	0	0	0	0	0	0	0	0	0	0	0	0	0
8.07_273.0526n	274.06	8.071	24.0199	138.801	330.761	333.849	377.571	86.9278	329.954	64.5663	226.86	171.268	169.427	211.197	192.169	34.4926	367.119	138.425	374.084	181.944	178.932	122.009	16.6855	25.2989	67.3028	21.1233	17.2783	41.3865	17.8868	29.7498	38.237	23.0241	19.7773	21.3776	11.0859	10.8366	31.9904	32.5517	41.2241	213.873	20.2297	17.0803
7.83_202.1174n	185.114	7.83102	1272.39	1233.63	1763.02	1717.12	2396.56	1787.8	2017.51	2074.54	1695.25	1920.99	2508.11	2115.71	1499.13	1156.74	2131.09	1977.41	2376.84	2067.3	2212.53	1721.93	955.896	1706.47	1628.43	2579.31	2184.99	2928.41	1698.05	1459.8	2424.5	1614	1552.49	1289.46	1172.26	1308.28	2667.27	1717.28	2864.09	2318.97	1516.8	1775.88
8.09_1799.8854n	922.932	8.08815	0	424.034	907.749	1499.93	1606.83	115.647	717.942	96.1679	1558.8	196.981	1618.76	2648.35	1412.44	37.9268	832.771	156.182	831.171	1038.66	23.9928	0	0	263.406	1104.33	16.9574	1288.68	385.928	0	421.619	120.338	0	0	318.172	72.1546	0	442.715	294.848	4.91324	441.37	33.2353	0
8.12_2089.5361n	712.174	8.12243	0	625.915	1130.49	1584.23	1861.78	332.25	900.123	252.24	1261.61	594.176	682.905	411.753	811.776	166.643	1069.7	400.072	553.013	679.954	1137.29	881.913	0	131.96	60.703	117.006	254.181	233.288	0	359.797	176.92	0	0	169.863	5.13385	0	43.2006	30.5162	233.552	990.709	277.026	150.892
8.12_2089.0338n	712.007	8.12243	0	774.974	1326.03	1894.18	2214.12	430.687	1122.54	285.883	1621.25	708.897	843.281	605.208	986.672	211.821	1319.42	468.75	669.233	823.846	1338.12	975.463	0	179.309	91.063	153.221	306.39	271.932	0	384.338	231.5	0	0	201.021	5.35431	2.79703	70.8704	29.4962	342.899	1271.06	355.577	196.79
8.14_503.3298n	504.337	8.13957	950.366	511.543	1920.32	619.356	464.878	1705.81	703.054	1408.68	582.118	873.557	1819.73	635.949	744.142	679.017	570.712	759.34	507.235	1569.6	556.786	748.685	694.74	669.239	771.648	1430.16	900.991	1883.19	1754.02	624.962	821.965	1855.49	1800.22	624.271	737.537	957.055	1713.72	1577.63	1802.94	687.404	541.581	823.487
8.05_761.5014n	784.491	8.05387	92.9788	156.272	43341.7	136.369	236.556	153.261	117.374	136.642	88.9268	120.695	514.055	109.076	111.393	66.2516	132.438	147.377	101.086	154.763	151.346	93.2712	68.2061	111.326	319.838	189.405	213.349	280.85	110.808	97.2265	153.901	134.052	130.801	117.238	66.5946	95.2806	163.849	149.163	264.753	229.098	106.993	110.86
7.48_269.0192n	234.005	7.47672	34.8413	277.621	676.448	395.923	507.152	207.899	516.456	165.653	351.485	252.907	782.82	373.5	271.485	87.1996	473.38	271.181	423.249	391.869	239.75	310.946	30.5957	143.744	160.42	244.704	198.406	184.904	51.9905	110.234	210.894	55.6716	50.6321	135.84	40.1573	33.7001	230.626	186.515	269.16	460.632	104.658	100.669
7.48_160.0295n	205.001	7.47672	6.28806	51.2282	122.564	68.7931	136.112	45.9183	90.6658	23.2249	48.5765	45.0389	175.125	65.2175	49.7955	22.2968	70.5273	31.0721	61.1861	79.0877	46.2054	55.5597	1.76075	73.0754	20.7672	140.636	36.5431	68.4767	31.5704	20.8876	25.135	45.6782	35.1792	46.7846	0.628497	0.31257	52.7977	42.6073	57.0326	80.7064	10.4062	40.3569
8.24_284.0344n	267.031	8.24243	0.312847	86.0262	135.886	225.485	408.539	88.3313	334.292	228.049	250.946	231.559	309.978	287.147	137.368	72.9258	245.428	178.042	426.465	210.612	312.423	104.353	1.72082	192.208	210.803	430.539	247.375	260.675	5.63454	206.594	394.485	2.73481	0.814705	85.2087	56.5462	2.40619	354.628	101.823	376.475	295.425	135.41	138.714
8.24_461.7377n	965.509	8.24243	0	18.6037	5.62959	7.57437	51.9774	6.58217	0	0	0	0	14.0857	0	3.51347	0	9.63891	2.73007	15.5587	0	0	57.481	0	0	633.117	10.5069	0	0	0	0	454.876	0	0	0	30.1215	0	420.69	0	4.83899	5.6525	24.8615	28.0376
8.29_162.0659n	163.073	8.28815	754.278	590.324	674.931	622.288	606.66	734.174	672.413	666.684	645.736	769.202	822.822	632.399	706.265	614.409	660.425	729.064	618.648	691.542	612.202	699.097	622.591	656.778	687.779	684.013	705.152	803.413	687.454	589.302	696.381	698.495	723.88	613.644	625.632	749.245	744.026	700.724	782.741	682.928	594.678	718.898
8.24_826.4582n	849.447	8.24243	47.1836	26.1828	9465.89	23.9414	34.1108	31.4072	36.3007	23.4939	21.1088	36.5767	105.794	21.8455	33.3863	25.4666	40.881	36.3283	36.1587	39.5567	27.1547	23.4411	20.9476	26.5501	68.3463	28.907	39.7305	61.4493	31.7821	27.9619	29.2308	31.8489	32.4325	37.5688	29.6456	34.9161	34.3843	38.5449	52.1656	58.85	31.191	52.2415
8.24_805.5161n	425.747	8.24243	54.5846	97.0594	34751.6	80.9296	109.123	128.582	81.4187	117.179	50.1099	80.0878	358.861	72.3468	75.1644	53.6513	93.2597	94.0019	60.1766	119.052	83.1012	73.3253	49.6945	78.6993	213.598	263.435	124.417	188.799	111.236	65.5556	93.3428	115.513	123.146	80.7935	58.2235	63.5271	141.956	147.644	190.661	146.806	77.2671	73.4169
8.24_1379.5722n	701.784	8.24243	0	647.511	712.651	699.145	2123.37	435.148	94.1824	137.999	60.0254	108.527	87.0489	32.8342	145.982	51.3959	772.829	293.663	886.543	375.95	116.152	1827.99	0	102.894	20.014	517.174	23.031	210.724	0	1.55835	57.9499	0	2.26222	25.8402	2.51004	0	4.3469	4.4205	572.16	506.758	688.846	670.131
8.34_750.4201n	398.199	8.33958	12.88	15.5728	1151.91	19.7679	23.2556	31.319	8.91722	19.251	20.1094	23.4348	43.4114	21.6651	19.7828	16.5722	23.5727	26.7351	20.6872	19.8426	20.5564	9.76414	12.4047	23.8655	14.0976	16.0404	23.1505	38.3947	29.861	16.3931	18.4743	35.3034	26.7385	6.90444	14.7436	23.6115	33.5858	23.8421	25.6677	30.1818	17.3568	15.4922
8.34_150.5422n	343.118	8.33958	30.78	26.3432	77.7236	52.2447	101.692	40.3013	109.533	53.5835	98.2254	83.9333	78.7378	81.1854	73.7453	42.693	115.677	54.5718	99.4913	46.1211	67.4903	68.3106	21.7096	73.0126	52.6646	81.9342	144.32	54.0308	34.226	53.911	62.4758	23.2732	15.8964	54.5726	38.7956	21.2086	62.8944	43.1122	88.3712	131.581	53.2945	52.1754
8.34_304.1516n	327.141	8.33958	231.558	233.622	997.382	477.548	1033.87	380.53	1008.05	529.864	1109.19	650.059	752.374	721.83	721.282	395.626	1209.44	585.065	895.833	407.031	589.53	604.029	189.392	842.124	478.202	1141.2	1619.07	570.823	308.867	535.748	443.228	338.651	308.584	553.691	291.227	258.197	867.503	491.901	1117.83	1330.26	506.955	307.097
8.37_190.1659n	213.155	8.37387	62.7362	60.8385	204.904	105.975	117.6	146.49	216.375	111.465	103.368	87.884	196.926	62.8192	82.2853	48.6131	106.322	70.4365	109.894	185.419	102.722	63.3261	44.3113	128.354	130.721	225.005	198.907	243.24	155.719	92.8225	179.754	165.64	155.774	102.154	47.608	76.9502	202.298	179.991	279.96	112.702	150.287	152.173
8.24_182.0702n	205.059	8.24243	201.982	863.96	1382.75	2122.16	4051.08	954.152	3029.32	2144.21	2182.49	2069.38	3258.17	2683.72	1298.93	826.06	2460.27	1777.47	3875.21	2110.5	2825.63	1083.5	142.6	1725.41	1904.66	4245.41	2251.42	2716	298.277	1826.02	3632.25	318.295	312.177	908.532	623.326	278.357	3558.8	1243.41	4084.96	2778.03	1444.55	1387.28
8.43_1300.3570n	673.168	8.42528	20.7811	674.103	1951.1	1083.94	1030.93	572.616	321.339	430.178	374.605	298.661	1101.02	184.266	238.122	159.139	1318.4	611.334	1143.02	1530.27	817.798	97.4311	5.75328	19.7999	149.91	979.883	161.9	609.09	66.3584	252.288	387.812	76.4682	70.8489	98.7666	2.93739	13.5222	70.9858	206.3	890.078	1152.17	160.515	179.698
8.43_2626.7453n	876.589	8.42528	0	94.84	220.838	279.959	254.989	7.67096	0	7.28955	22.1282	10.952	39.7486	4.22412	0	0	398.825	48.4486	315.988	109.141	140.196	0	0	0	0	32.9223	0	22.2956	0	5.8013	27.2733	0	0	0	0	0	0	0	39.2271	253.383	2.43958	0
8.44_143.0967n	166.086	8.44243	82.5871	500.207	824.746	846.83	780.154	324.42	250.764	265.809	303.209	255.257	507.354	191.142	222.045	171.97	1127.7	402.509	1004.27	596.827	575.678	143.787	65.2845	111.433	167.165	372.84	172.239	383.757	118.809	222.981	284.655	192.177	159.744	147.821	66.3752	84.6045	159.108	216.789	492.624	790.482	190.975	179.34
8.44_1221.5034n	622.75	8.44243	2.57769	1352.39	3534.71	2361.8	2096.23	865.362	673.684	741.192	843.184	611.221	1830.68	488.878	566.832	392.518	3011.3	1078.45	2771.22	2614.38	1557.6	209.038	0	211.56	417.058	1501.28	326.561	1018.21	0.0480421	594.885	711.396	1.14849	1.95203	300.045	12.4174	0.0284369	46.9224	355.419	1533.91	2165.14	515.173	413.62
8.46_1530.4433n	788.211	8.45958	0	90.8045	67.9761	257.156	301.189	0	48.903	0	110.352	4.64081	6.5592	38.8503	21.8522	0	326.223	33.2008	285.361	42.0855	104.425	0	0	0	18.5966	5.09514	0	0.496106	0	12.83	0	0	0	0	0	0	0	0	0	169.464	0	0
8.48_318.0339n	319.041	8.47672	103.971	152.742	423.219	231.51	262.837	261.488	263.251	210.304	202.056	189.227	374.609	196.667	231.953	115.807	305.133	172.952	231.322	331.652	156.477	158.164	73.2313	85.389	132.996	104.06	139.51	268.015	115.558	115.993	119.456	108.945	153.265	93.2821	76.2657	100.623	209.214	183.599	219.277	206.621	69.8381	80.5527
14.03_304.6432n	287.64	14.0267	0	4.98622	0	0	0	6.28526	87.3264	0	0	10.0105	0	0	0	0	23.645	0	22.0492	0	0	30.1552	0	1.50317	27.3475	21.712	95.5341	226	0	107.163	189.515	0	0	43.0965	0	0	204.476	75.9731	291.791	0	253.805	169.096
8.49_286.0421n	309.031	8.49387	6.72161	149.002	502.732	358.504	492.616	108.311	337.628	97.503	306.442	165.331	310.687	298.394	287.833	54.4268	439.427	144.763	345.833	318.689	159.997	86.2002	0.171406	8.35709	58.0949	0	45.6454	58.6383	0	37.7103	57.1705	0	0.501621	18.3161	0	3.11142	30.6328	36.093	34.3747	258.078	0.610877	4.45217
14.06_368.2086n	185.112	14.061	239.852	63.5017	2410.86	0	0	366.721	120.74	151.869	3.16128	40.2649	17.6325	24.3924	7.76977	65.9588	0	55.5643	9.91605	27.9472	0	86.3898	129.805	4.48606	167.619	0	221.564	468.323	406.034	107.369	246.392	467.544	524.828	166.824	110.543	259.178	526.518	358.84	614.728	0	150.685	243.487
14.04_1147.4686n	1130.47	14.0439	20.7984	32.1591	181.756	62.1103	193.567	1.34326	43.9674	48.7943	0	105.571	44.8586	52.5525	94.3989	60.233	0	76.5561	101.196	191.53	107.704	109.583	143.832	0	7.91227	141.487	154.603	0	89.0479	106.704	17.2105	9.87554	109.189	75.7618	35.6994	120.894	21.2276	0	0	0	155.639	10.8029
8.51_271.0092n	136.512	8.511	412.715	376.259	508.073	470.844	506.799	377.323	581.093	384.716	479.366	469.213	512.201	512.24	465.173	367.782	500.913	443.933	445.507	446.256	463.326	459.61	333.375	425.766	452.531	400.875	432.853	428.724	289.185	368.318	446.955	340.648	305.269	415.716	342.493	389.339	396.328	375.133	441.553	532.14	391.549	416.501
14.10_548.2208n	531.218	14.0954	61.2302	48.1923	344.734	437.853	3771.48	24.6668	709.458	54.7949	0	150.367	825.663	0	0	121.506	338.056	84.4593	0	0	7.20612	4199.19	26.522	55.2876	54.9879	0	55.6349	1407.35	62.5386	205.787	756.229	49.3082	66.7585	977.855	9.12741	40.4936	1112.06	81.6387	475.111	69.1321	118.458	765.967
14.10_412.7057n	454.74	14.0954	174.69	8.6564	0	5.41385	0	69.6963	85.6789	22.6091	15.2021	25.6642	0	0	24.4286	70.0669	6.68802	22.0883	4.48824	0	0	57.5746	146.891	15.264	150.589	0	130.843	94.7723	79.7729	127.546	205.37	112.183	108.373	169.376	109.043	165.258	110.55	79.3232	108.748	3.2937	155.543	179.339
14.10_546.1658n	274.09	14.0954	0	0	30.2354	46.4577	702.694	0	51.4608	0	0	13.083	141.949	0	0	6.00162	34.9123	0	0	0	0	771.925	0	0	0	0	2.23811	196.593	7.84187	10.97	104.996	4.80606	0.793797	182.316	0	9.77553	172.35	0.141213	13.1706	0	4.79826	128.593
14.11_1157.6798n	1180.67	14.1125	45.307	0	0.802098	11.5468	164.84	88.5068	134.523	0	0	1.44123	162.333	74.9901	117.533	122.79	446.567	305.64	0	0	151.206	0	26.7183	93.2233	91.2366	0	39.6484	0	107.862	59.6145	9.5755	152.635	107.13	7.36005	143.44	41.8606	46.7871	90.0211	0	30.8481	101.049	36.1216
8.53_789.4853n	812.475	8.52815	0	0	3370.21	13.5435	0	0	1.43307	0	12.9685	0	3.12838	7.27732	3.14916	0	13.5279	0	74.4274	51.4838	0	2.7067	0	44.9662	20.7096	141.764	0	22.5327	0	21.8796	25.2979	0	0	4.48581	0	0	16.4878	0	20.5357	0	38.8716	0
8.53_2388.0836n	804.362	8.52815	0	126.777	457.743	846.926	208.584	38.7618	91.4215	20.485	774.992	19.139	171.57	580.094	262.7	106.92	806.115	343.892	3385.2	1947.44	0	0	0	1559.78	1221.25	733.648	27.3391	321.139	0	1032.45	174.516	0	4.05869	184.821	0	0	110.216	159.451	86.645	0	184.455	0
8.49_390.1165n	218.047	8.49387	12.1081	50.412	147.958	148.043	173.725	35.1445	140.297	37.4233	121.728	59.3977	83.7117	134.36	110.619	13.9906	179.06	49.2804	145.039	103.718	67.3649	27.3298	10.2406	7.4974	25.6967	21.527	3.33867	20.6352	20.4307	13.5153	15.4393	17.2642	24.5003	8.36838	11.1678	16.4687	22.3843	24.2968	23.729	98.0239	7.06112	7.11768
14.22_397.3533n	398.361	14.2154	19.2588	49.6119	104.244	101.496	58.8395	55.4556	1332.4	0	61.5661	37.6726	165.661	42.3737	34.486	0.340443	146.217	23.9346	61.8113	53.426	26.3734	77.8375	10.7918	71.3858	173.967	114.053	709.395	807.23	12.9665	295.984	910.058	16.7935	6.35037	254.209	11.0571	14.7031	622.21	155.373	1215.21	92.8131	664.046	392.341
14.20_1142.3588n	1187.33	14.1982	93.9141	0	487.281	255.318	0	149.921	3.86153	189.742	0.0174177	146.11	109.557	140.936	41.2357	143.901	111.882	55.4829	0	121.213	61.476	0	61.1963	61.2899	26.5356	0	139.449	0	98.6115	184.074	0	33.781	13.3725	30.144	41.9507	28.363	50.765	118.361	0	234.414	141.255	0
8.55_1571.7731n	808.876	8.54528	3.07503	654.225	1072.96	597.991	1535.42	186.755	621.071	269.467	879.682	229.991	1412	782.448	617.18	110.926	1293	388.687	2020.47	1496.65	41.9352	52.2408	0	720.143	962.806	1246.69	1540.01	696.751	0	885.527	633.096	0.815766	0	537.227	12.7641	4.52823	310.158	496.762	70.334	569.913	349.828	44.1402
14.26_753.4774n	798.449	14.2611	288.427	55.3651	120.87	163.253	210.391	114.713	198.602	35.9719	51.7428	26.1004	607.878	115.097	180.651	78.1111	6.51571	65.509	39.1114	69.5501	3.88473	130.344	157.517	4.46786	291.659	26.0658	232.719	450.86	386.602	118.417	345.172	413.513	198.119	188.322	121.511	301.06	371.405	184.129	432.496	64.8224	132.008	353.466
14.28_846.4218n	847.429	14.2784	1163.14	231.466	647.363	150.04	0	1104.1	655.822	71.6354	29.3237	242.456	471.37	179.524	251.039	221.377	128.703	491.925	135.54	673.37	0	788.582	866.229	155.601	980.785	27.6203	721.535	812.287	669.976	695.269	1149.09	863.747	672.122	926.388	715.914	1049.71	839.358	730.337	776.439	125.407	827.089	1117.22
14.31_456.7355n	498.769	14.3126	105.976	2.54865	83.9151	0	0	4.76472	50.265	0	0	0	0	0	3.04416	28.0214	0	0	0	0	0	15.9498	99.706	4.69981	98.6513	0	65.9793	64.1124	7.01732	73.9127	134.299	26.9041	31.3828	140.875	61.6845	117.26	31.8864	12.4599	42.2117	0	119.279	123.888
8.63_194.1086n	217.098	8.631	541.662	1194.06	2502.62	1690.49	2408.8	1076.72	1524.86	990.254	1550.82	1244.1	2284.94	1551.88	1444.2	625.508	2173.29	1054.58	1765.2	1561.28	1333.26	1432.06	424.687	542.191	650.751	748.252	738.959	1303.36	771.063	634.732	675.555	774.253	654.583	508.469	461.625	525.356	874.945	811.986	1128.75	1589.03	499.54	579.874
14.35_440.1790n	441.186	14.3469	21011.9	6919.67	2486.67	6516.95	4033.99	8846.99	12829.4	5696.48	7256.52	12036.3	4177.79	6716.27	9630.94	10789.9	7807.87	9324.82	6041.68	4893.29	5099.73	14239.9	14704.5	7134.32	16685.3	1722.87	13775.3	13833.9	10556.1	10800.9	18486.6	10952.1	10370	14415.1	13642.8	20359.2	10725.6	8933.96	12547.5	7357.75	12026.3	19334.9
14.38_446.0434n	411.03	14.3812	328.53	6.66156	8.53255	8.02124	2.07395	247.22	54.2072	92.6904	6.06097	77.6421	51.4732	15.0029	41.644	78.814	13.736	90.9348	2.10752	81.9368	0	118.831	162.722	29.8219	236.772	0	231.592	616.04	360.15	119.298	268.9	394.312	337.445	191.449	134.277	361.096	438.482	248.627	550.789	6.5223	151.299	327.991
14.42_558.2350n	541.232	14.4155	4034.47	1701.2	392.153	1517.36	872.474	1524.77	3584.57	779.671	1702.51	2294.97	695.798	1631.58	1993.04	2580.5	1763.75	1532.91	1568.06	823.116	1275.82	2404.25	3763.52	1527.6	4049.62	156.863	3100.51	3148.16	1699.52	3188.04	4680.58	1972.25	1724.15	4208.73	3213.02	3785.1	2186.97	1457.67	2681.41	1683.98	3896.64	4425.14
14.47_417.3768n	418.384	14.4669	46.0509	1579.47	2008.58	2273.31	1230.4	1067.41	13562.6	455.91	1691.46	1125.52	2900.92	1371.18	1155.31	442.094	2667.29	1182.99	1582.98	1336.78	919.977	1914.93	6.57159	1996.72	2947.88	2063.29	8700.77	7878.05	3.06994	4712.39	10655.3	53.2866	3.40363	4038.68	753.212	345.578	6730.71	2614.23	11868.6	1937.98	8197.9	6084.78
14.48_1107.3926n	1130.38	14.4841	32.5205	37.2626	140.653	0	0	40.7217	0	27.8826	0	56.8816	215.847	0	46.5606	39.5934	79.2571	6.31452	0	162.415	0	0	29.8488	342.269	104.225	0	10.6203	0	0	0.346012	10.7375	26.5333	36.5008	46.9979	15.9035	7.9043	9.03938	0	0	0	15.7348	0
14.54_327.3093n	328.317	14.5356	101.277	144.848	292.811	347.285	180.923	142.162	987.31	68.1311	205.733	153.188	449.919	198.961	144.176	65.2905	241.142	116.474	157.295	134.042	135.306	182.297	43.319	739.556	564.844	933.714	2125.38	1452.01	71.6901	780.683	2144.8	118.978	73.4091	750.66	189.229	220.611	1345.01	531.869	2786.78	320.332	1504.24	1487.95
14.66_354.2325n	337.229	14.6556	476.457	95.7685	147.975	86.6441	54.09	565.323	243.271	230.308	90.7443	165.647	247.263	101.376	135.516	145.443	121.807	258.294	85.2653	233.721	60.8532	216.462	280.861	106.757	330.535	92.1027	366.521	1055.24	676.209	196.402	458.571	685.917	726.767	314.57	239.989	532.114	776.633	525.052	843.529	101.827	245.499	466.433
14.67_399.3660n	400.373	14.6728	1562.32	4626.52	7078.44	6198.36	3673.34	3533.98	25363.8	2141.97	4802.18	3415.23	8766.5	4435.85	4979.26	1568.91	6851.6	3312.22	5913.81	3808.89	2872.65	4737.52	1117.24	5375.4	7380.45	6638.05	16717.4	16926.8	1400.53	18854.9	20756.4	1603.21	1448.46	9842.76	2404.8	2012.11	13980.2	7919.45	30412.9	5239.46	15384.2	12373
14.66_597.4310n	620.42	14.6556	991.676	245.995	222.292	191.024	59.8209	1019.52	667	344.328	232.812	492.071	306.114	214.457	349.857	449.089	245.327	368.305	213.583	544.714	128.054	597.083	558.075	154.887	794.206	75.5542	864.582	1684	914.914	424.097	1211.29	1100.27	1071.95	666.927	487.985	942.787	1304.6	887.115	1552.54	222.033	570.945	1064.84
14.69_782.2826n	824.316	14.6899	1951.91	798.398	1635.42	464.652	415.806	2652	1356.88	1204.97	839.825	1517.64	3878.46	978.612	1103.95	944.184	1101.96	1190.44	722.404	2004.39	567.553	1822.63	1121.09	409.976	1473.73	469.477	1402.24	2592.65	2406.73	1077.43	1774.37	2312.96	2300.53	1269.16	1147.95	1888.41	2413.37	2055.01	2332.15	1434.6	1122.61	1764.81
14.71_838.2813n	839.289	14.7071	1761.79	453.46	742.807	373.446	434.225	2123.9	1104.48	1154.48	500.485	1092.42	1043.71	524.317	873.186	699.58	368.741	1112.9	557.377	1387.12	466.877	1073.6	1060.15	419.743	1201.42	234.997	1182.34	2143.05	1873.92	755.612	1538.4	1692.05	1585.56	1040.29	1022.29	1629.05	1862.53	1618.22	1755.75	704.678	956.396	1559.82
14.69_443.3928n	444.4	14.6899	4.17322	301.715	375.933	470.554	217.021	180.266	3743.61	69.0465	342.932	203.021	639.456	261.806	220.493	52.0562	594.493	202.457	304.615	233.496	153.099	370.788	0	413.652	599.684	468.757	1938.59	2043.18	0	1000.21	2542.62	0.000152517	8.78563	822.009	102.676	49.1183	1613.68	559.302	3131.62	369.736	1785.98	1361.69
14.66_574.3663n	597.356	14.6556	30518.2	24189.3	24368.5	23514.1	18296.4	34748	30237.4	26508.1	23215.9	31269.1	29150.4	24451.8	28639.6	25845.6	26180.6	26517.6	23397.2	34675.5	21696.8	29234.7	28675.2	20483.6	29527.2	17546.5	24392.2	28241.2	31599	25606.4	28174.5	30417	33055.7	27176.8	28659.4	29175.3	31189.7	32643.3	26313.3	26251.5	25489.4	28326.5
14.86_305.6512n	288.648	14.8614	0	63.512	86.5152	99.1603	127.095	46.283	409.29	25.1736	70.403	99.1625	65.6377	8.50716	46.7999	3.08522	141.331	30.1039	154.061	103.851	30.7967	92.7639	0	172.174	376.071	227.931	712.212	1103.55	0	510.393	1062.92	1.43066	0.325739	417.977	49.458	17.9114	713.71	289.77	864.532	31.7296	973.573	598.604
14.88_294.1779n	277.175	14.8786	5281.68	1526.22	2112.18	1260.6	732.898	6014.62	3580.64	3314.95	1791.93	2504.14	2712.82	1437.16	1726.73	2293.72	1587.13	2341.56	1319.33	3401.47	1015.88	2950.91	3578.19	1481.49	4200.66	1642.15	4234.68	10071.6	6727.04	3245.61	5767.52	7577.65	7370.89	4390.55	3005.01	5471.04	8377.59	6181.92	9674.1	1404.28	3885.45	5625.1
14.84_297.2582n	320.247	14.8443	1228.88	654.947	117.807	525.019	426.135	234.817	844.252	110.536	619.327	793.608	142.461	570.326	627.611	614.804	605.405	747.396	490.985	123.874	475.388	850.154	839.408	465.206	946.461	99.7385	1031.8	461.24	253.569	809.253	1276.96	274.762	218.121	1000.67	777.369	1198.7	278.903	240.468	494.007	652.589	930.365	1233.34
14.98_266.1442n	267.151	14.9816	15311.4	7058.12	12225.9	6991.88	5255.55	23522.2	12286.6	12919.8	7532.1	9504.36	15502.9	7062.87	8076.69	9109.11	7781.34	9409.75	6798.42	17291.5	6114.01	11492.5	11368.9	7333.66	13431.7	9849.11	14842.3	33624.7	25830.9	11139.2	17089.8	28212.7	26790.3	13031.1	10361.3	15676.5	28946.4	23706.6	32453.8	7286.01	12714.7	16144.1
14.83_326.1807n	349.17	14.8271	4051.51	1107.84	1206	1027.35	577.246	4267.76	2718.24	2272.81	1147.1	2011	2159.24	1060.88	1528.05	1792.69	1283.46	1913.53	978.278	2399.7	822.599	2547.75	2701.64	1157.93	3325.69	880.563	3571.39	7049.75	4929.86	2327.16	4360.61	5394.89	5050.27	3038.16	2429.1	4178.63	5714.78	4422.78	6841.85	1235.74	2863.9	4241.27
15.08_314.1817n	315.189	15.0787	8085.89	3376.92	3572	3318.14	2427.83	7291.08	5864.04	4663.67	3719.43	4829.95	4749.98	3384.55	4044.92	4743.38	3697.36	4537.83	3211.94	5270.61	2836.59	5881.97	5958.79	3514.16	6835.03	2776.59	6867.71	9919.14	8220.55	5118.27	8315.59	9080.29	8929.36	7262.54	5350.71	8312.99	9292.6	7170.36	9900.1	3547.31	5959.66	8237.64
14.66_591.3940n	592.401	14.6556	1138.65	297.272	405.142	236.984	132.939	1698.25	734.486	612.16	317.463	542.134	682.936	266.824	375.699	484.342	307.997	502.651	246.948	852.836	199.923	765.304	748.437	296.207	931.969	195.695	977.949	2270.19	1753.71	583.721	1276.48	1831.12	1817.62	840.891	692.22	1193.09	1915.31	1599.93	1992.3	284.89	745.587	1206.77
15.25_401.3819n	402.389	15.2502	1145.94	2936.46	7405.91	7301.75	4599.86	3527.96	13514.2	1859.7	5967.32	3627.63	9562.24	4709.58	3859.46	1642.74	8540.02	3907.59	5711.71	4347.65	3988.96	5893.55	675.791	9478.77	8637.83	12006.1	22201.6	20288.6	910.665	14986.1	26116.3	1221.52	1012.05	11868.4	3042.4	2238.82	17996.5	8692.61	29489.7	7846.68	21653.6	15830.3
15.27_445.4082n	468.397	15.2674	5.87569	557.449	1105.62	1109.36	718.394	604.7	3435.74	227.285	926.226	529.044	1550.64	689.377	526.578	175.325	1299.75	508.903	765.107	714.279	517.372	863.317	0	1230.43	1270.01	1962.61	3827.85	4152.95	6.34048	2566.3	4862.23	18.1958	4.10076	1773.37	355.773	156.512	3077.77	1634.52	5925.13	1089.62	4008.53	2625.35
15.27_295.2459n	318.235	15.2674	15480.5	8973.01	2256.34	8808.74	7352.65	4045.54	12200.6	3603.3	9294.06	11031.6	3078.84	9088.52	9664.74	9854.81	9613.87	10718.3	8117.56	3065.4	7993.38	12581.3	11775.8	8096.2	13680.5	2185.6	13465.3	6830.32	4518.77	10760.9	15753.2	5288.85	4941.6	12731.6	11017.2	15719.6	5400.79	4120.67	6529.74	9802.91	12182.2	15615.1
15.42_758.3772n	741.374	15.4217	881.67	436.281	1163.62	604.402	565.339	1162.23	573.527	500.595	542.268	641.505	1868.28	527.093	781.508	447.665	528.501	592.264	276.163	960.005	418.025	796.554	519.409	302.182	735.401	282.485	711.271	1613.95	1163.76	445.393	934.753	1287.61	1119.77	621.516	494.206	945.563	1320.47	987.209	1551.73	1052.11	565.408	938.229
15.47_602.3571n	625.346	15.4732	3393.74	2003.69	2832.6	2352.94	1946	3906.78	2875.78	2736.46	2099.7	2628.15	3497.15	2219.18	2345.52	2318.84	2435.6	2564.52	1940.79	3416.63	1918.05	2945.31	2844.13	2048.09	3251.55	2359.63	3025.62	4341.4	4164.02	2488.3	3497.5	4335.5	4127.69	2872.26	2667.08	3562.72	4306.52	3894.33	4173.39	2557.27	2823.47	3395.13
15.52_379.2292n	380.237	15.5246	4852.66	2150.77	3058.47	2901.13	1977.37	4205.37	5297.84	2075.06	3105.39	3353.22	3917.49	3043.65	2922.77	2837.35	4192.46	2908.2	2329.8	3334.64	1857.74	4073.02	3367.53	2738.93	4717.9	1909.65	5929.77	7266.75	4006.57	4209.75	7510.77	4317.03	4156.47	4724.23	3206.16	4923.72	5818.64	4417.64	6942.63	3341.44	5327.99	5919.88
15.68_334.2677n	357.257	15.679	57113.3	34202.7	35073.8	33495.5	27814.6	56103.5	48368.6	41448.4	34945.7	41799.4	42248.9	34098.8	37165.7	39885.9	38333.8	42134.8	34476.4	45579	30771.8	48663	45483.4	33550.8	50450.2	28316	52275.9	71214.9	58897.9	42251	58400.9	62298.9	58323.9	47454.6	43249.7	58514.5	62543.1	54232.2	69021	35484.6	46659.5	57409.2
15.59_518.2414n	541.231	15.5932	1326.4	644.541	712.842	881.317	541.444	1453.51	1848.59	902.265	649.466	856.172	1030.58	713.527	725.668	751.478	881.781	966.249	714.816	1058.56	617.421	1271.48	902.298	676.439	1344.57	683.939	1692.91	2780.74	1377.45	984.088	2035.59	1625.19	1466.88	1186.17	819.331	1366.58	2049.14	1550.18	2744.41	868.62	1244.08	1698.52
15.83_445.3052n	446.313	15.8276	3591.37	1649.75	2175.97	1999.83	1333.86	3695.43	2801.05	2457.74	1716.19	2355.16	2938.51	1660.32	1951.06	2032.56	1961.31	2370.3	1663.26	2911.95	1493.74	2838.88	2351.93	1663.66	3015.42	1627.99	3297.69	5365.06	4021.5	2253.48	4017.67	4495.68	4139.36	2642.35	2327.3	3634.37	4559.19	3635.24	5053.39	1890.26	2640.45	3830.38
15.86_368.1309n	369.138	15.8619	7143.01	3031.13	4391.16	2873.09	2145.21	8624.71	5374.95	4685.54	3063.28	4158.2	5594.52	2873.99	3387.28	3830.92	3154.82	4474.61	2998.01	6267.73	2570.41	5288.42	4718.14	2917.39	5725.15	3133.12	6303.39	12579.9	9650.04	4143.84	7149.25	10510.7	9736.64	5412.72	4485.58	7526.58	10470.7	8282	12296	2971.31	5059.18	7270.13
15.96_297.2597n	320.249	15.9648	12162.2	7213.08	2143.81	7301.81	6351	3572.49	9912.87	3756.16	7425.7	8929.06	2760.19	7428.35	7909.57	8178.14	7762.83	9350.49	7014.38	2763.22	6838.78	10306	9124.3	7065.14	11111.4	1976.67	11433.2	4976.4	3790.32	8791.79	12690.5	4050.65	3805.04	9875.27	9072.55	12498	4085.05	3548.76	4684.83	8029.43	9982.62	12417.8
16.03_786.3706n	769.367	16.0334	4072.17	1493.23	546.569	1772.44	1310.27	1503.04	3063.16	1173.99	1667.89	2541.95	872.108	1724.8	2036.01	2141.88	1967.59	2510.89	1624.13	925.09	1434.34	3181.23	2646.97	1662.24	3448.57	462.254	3737.87	2350.84	1792.48	2461.73	4327.77	1988.38	1870.74	2979.75	2642.16	4229.75	1989.55	1518.74	2280.16	2002.25	2809.12	4245.86
16.07_307.0942n	308.101	16.0677	11.5729	17.9421	25.0815	18.3062	15.7172	7.14733	32.7229	26.0402	28.4564	24.663	19.7503	21.3161	24.8248	11.2429	18.0029	19.5604	21.3992	13.854	16.2605	9.47493	10.807	14.0956	14.0767	27.4182	14.4817	16.7629	15.8338	13.1215	39.5404	17.6418	12.3147	6012.5	14.0266	14.9447	10.5608	5.56473	28.8545	20.5215	21.735	28.1297
16.08_519.3251n	520.332	16.0849	2048.56	4450.44	7033.52	9120	5041.73	4655.14	23948.7	2557.51	4597.3	6230.61	12732.7	3704.02	4197.52	2024.95	6831.22	3541.79	5514.7	4994.83	5482.7	10593	1162.61	3079.6	4361.14	13178.7	11235.9	23290.4	1989.96	13251.9	11912	2200.75	1949.11	5275.29	1646.54	2158.83	7972.99	5431	14393.8	9272.63	8244.81	6630.33
16.14_668.3224n	669.33	16.1363	26585.3	16042	12645	20508.9	15541.8	16608	28400.1	16367.1	16634.9	21832.4	14777.8	18354.6	19666.5	18300.8	19756.9	22386.7	17019.4	13867.2	15859.4	24608.9	20270.2	17820.3	25532.5	8230.39	27416.7	24372.7	18221	20323.2	29552.7	19992.4	17868.2	22120.4	21549.9	27721.2	20341.2	16986.6	24845.5	20654	22221.6	27980.2
16.17_227.6175n	250.607	16.1706	711.163	410.206	216.302	389.525	278.574	473.4	693.261	394.809	417.517	473.272	219.336	392.115	397.971	450.599	388.575	426.845	382.963	381.653	345.307	562.049	557.117	388.237	634.556	195.77	659.911	642.059	449.46	521.924	816.075	545.035	594.782	642.464	515.554	726.133	583.155	467.581	652.542	385.25	614.131	733.567
16.17_862.4503n	827.436	16.1706	16149.8	8866.42	11652.9	9143.56	8102.94	16269.4	12587.1	11601.6	8868.83	12155.2	13751	9431.87	10875.4	10425.8	10103.5	12039.9	8724.56	13438	8159.5	13335.6	12351.9	8786.5	14687.2	9517.54	14655.6	16840.2	17274.7	11501	16181.6	18176.9	17303	12444.4	12441.2	16300.2	17813.4	15976.9	17425.7	11012.6	12221.3	16365.7
16.26_494.8148n	495.822	16.2564	398.606	7.93326	23.5866	2.12146	0	378.473	129.399	60.2433	17.3659	70.7815	47.6221	9.71063	8.26234	41.125	26.0229	85.5738	22.7102	80.3092	6.43225	158.454	99.4503	15.718	231.338	2.71523	309.467	1109.22	390.77	49.3264	578.272	594.45	481.856	160.549	63.843	506.71	611.199	264.188	969.299	26.512	117.764	535.945
16.34_330.6789n	703.392	16.3421	52.3329	17.7995	46.1756	79.2158	14.0768	45.8503	109.385	29.9904	42.2762	36.5794	153.327	28.338	52.4507	14.6476	55.7547	26.8393	46.1802	41.8221	16.8163	35.9539	55.2465	35.014	96.9997	74.3558	180.76	258.063	97.6498	118.654	152.594	97.2877	98.3612	107.963	14.1058	96.9344	177.299	107.983	295.256	67.7019	127.564	135.404
16.63_1524.7994n	785.389	16.628	69.1645	35.2135	64.6714	60.4601	33.007	91.5599	341.183	53.3699	26.212	22.5456	173.089	21.6867	52.311	28.144	82.2336	49.9422	0.622622	78.3919	13.0851	71.5446	38.9015	18.9649	98.5266	80.793	237.053	329.398	185.344	100.921	273.517	120.997	87.884	156.789	35.437	109.077	147.33	92.4974	248.721	7.08423	106.303	89.1195
16.65_610.3422n	611.349	16.6452	21846.3	13110.8	17717.5	17484.3	11877.9	24041.9	21094.4	16967.6	13211	17351.1	19969.4	13735.2	15191	14457.2	14871.1	16975.6	13483.7	19356.1	12388.2	19850.8	16509.7	13291.5	19651.8	12290.1	21417.4	31200.8	24329.2	15784	24338	26598.8	23982.6	18907.5	16731.5	22946.3	27083.6	23350.8	30009.7	15143.1	17196.3	23266.5
16.71_786.4504n	787.458	16.7137	10335	5122.7	8579.78	7041.35	4675.51	12725.9	9016.4	8585.51	5459.7	7783.98	11382.1	5359.13	6278.96	6582.37	6224.55	8017.65	5418.11	10276.6	4895.45	9187.15	7049.56	5492.02	9351.29	6103.09	10561	17712.1	13503.2	6783.78	11876.4	14545	12910.2	9184.33	7011.2	11171.6	14788.1	12204.5	17134.1	6433.09	7715.98	10972.3
16.80_550.8340n	592.868	16.7995	178.776	63.8884	123.468	286.385	10.9612	259.037	86.0354	100.864	54.1018	102.287	123.624	61.9578	41.2139	92.5144	60.5692	83.7765	61.3425	185.103	30.8478	118.835	126.601	52.4429	139.275	49.862	140.186	424.091	307.417	64.3319	209.595	338.341	260.061	155.368	95.7276	190.758	331.101	212.028	390.381	22.581	105.659	222.026
16.83_299.6356n	322.625	16.8337	40.3359	81.2449	111.103	318.237	148.462	69.1312	623.052	46.5628	137.373	156.546	201.553	170.492	158.915	38.4545	171.897	85.0604	97.9442	93.0333	78.3013	182.001	20.713	84.4756	113.844	135.452	325.229	286.35	15.9362	253.348	329.7	48.6656	32.7486	181.604	33.3972	46.8045	142.509	60.0939	231.83	195.594	204.637	122.289
16.89_1014.5085n	997.505	16.8852	2631.32	1236.25	412.53	1436.99	1045.67	572.079	2174.17	672.888	1233.3	1952.37	567.447	1465.18	1528.82	1430.95	1527.84	1946.19	1296.2	426.027	1200.78	2194.02	1751.42	1262.48	2184.52	273.102	2441.93	742.105	623.97	1643.93	2764.61	637.361	572.715	1899.86	1804.93	2745.15	670.134	562.546	757.526	1710.51	1843.44	2697.52
16.78_551.7804n	552.788	16.7823	535.003	243.841	106.049	263.021	191.817	189.625	351.305	167.216	214.078	349.649	105.197	223.52	285.343	296.892	267.603	339.58	250.847	99.4628	189.1	416.441	355.687	253.428	412.337	34.4066	487.887	405.952	200.667	329.867	571.818	299.216	204.738	382.502	334.387	563.601	274.662	170.967	377.375	274.896	349.842	545.543
16.92_352.0419n	353.049	16.9195	5938.07	3367.27	2795.19	3381.81	2892.67	4687.68	4037.8	3861.44	3264.74	4709.73	3295.03	3145.41	3891.87	3890.09	3540.57	4557.38	3410.65	3765.44	3162.1	5186.1	4467.91	3377.73	5127.34	1972.13	5452.7	5881.52	4578.33	4035.84	5953.24	5188.45	4723.64	4636.68	4317.04	6093.82	4911.24	4200.77	5623.74	3622.78	4598.88	6049.17
16.92_656.1557n	621.142	16.9195	1108.03	502.152	393.667	418.767	381.727	796.019	638.67	556.246	497.345	806.799	497.705	456.419	597.333	615.883	564.155	745.194	487.621	617.277	441.535	922.247	764.483	514.963	918.251	269.221	993.015	1083.39	744.91	630.102	1136.51	916.793	839.584	830.209	687.916	1110.91	891.02	659.116	1030.31	547.357	728.194	1152.43
16.94_438.0384n	483.01	16.9367	255.868	61.0241	25.3357	60.2865	44.6339	121.661	126.251	103.437	85.2756	159.242	56.8482	71.5847	116.044	120.675	78.1773	169.084	82.6553	94.8878	92.3569	199.359	171.747	77.4331	199.55	0	224.902	237.921	160.874	125.885	238.545	188.519	147.699	176.26	145.798	273.929	172.842	95.8279	216.914	72.459	159.446	273.561
17.01_896.5050n	449.26	17.0053	21629.2	14101.6	14005.8	17929.3	14940.2	17298.8	23160.8	14382	14065	18534.7	16629.3	16124.6	16557.7	15544.1	16168.8	18906.2	14731.5	15206.4	13716.3	20380	16558.1	15456.7	19705.3	11279.9	21093.9	21281.5	18133.1	16270.6	22488.3	18960.6	17222	18078.4	18169.1	22519	19191.8	16411.3	20688.4	17763.7	17382.7	22135.2
17.02_828.5179n	829.525	17.0224	667.796	184.709	711.641	387.407	315.285	1279.05	615.104	530.473	165.248	543.433	998.748	1184.65	274.757	296.652	355.85	395.752	1208.6	989.537	359.27	585.05	371.64	435.41	566.42	325.381	1021.81	2280.49	1538.23	385.632	1076.26	1809.75	1390.95	565.093	679.707	796.927	1757.51	1153.39	1940.07	314.448	404.045	761.341
17.09_406.3197n	429.309	17.091	47465.4	31239.3	49029.5	35272.9	31844	60995.9	43007.3	44342.1	31536.5	39492.9	56582.2	33645.9	36185.5	33989.7	35319.5	40273.8	35297.6	53367.1	31614.1	43976.4	36493.6	32635.5	43058.9	40179.9	46023.4	76870.8	63640.8	35927.8	49933.3	66909.1	60317.7	44076.1	38133.3	48048.8	66318.9	58207.2	74343.9	36411.5	39250.3	48767.9
17.13_722.3931n	723.4	17.1253	10980.9	7218.58	12325.2	10474.2	7995.86	14811.2	14095.7	10814.3	8533.2	9966.65	16279.1	9395.94	8673.86	7788.78	9494.24	10690.7	8621.99	14033.9	7828.76	11289.3	8760.91	11062.6	11487.1	11140.9	13317.8	20745.2	15978.2	8773.46	14175.6	17674.7	15196.7	10434.5	8921.79	11635.9	17885.8	15060.8	20783.9	9990.65	9977.78	13673.4
17.16_583.5142n	628.485	17.1596	8039.9	2246.38	10233.4	4487.26	1606.89	7938.58	4758.42	3971.45	2264.31	3830.82	7158.36	2244.42	2895.84	2467.23	2749.31	3742.72	2577.47	6116.68	1855.09	5144.56	3104.91	1758.84	4641.81	2793.62	5447.52	12764.1	8921.26	2871.42	6551.1	9297.21	8570.78	3576.3	2919.79	5819.37	9530.3	7345.26	12015.9	3331.74	3300.52	6012.9
17.19_715.5299n	716.537	17.1939	1690.85	343.215	2915.63	2364.51	418.025	3015.63	1076.88	1180.08	500.831	799.119	3087.35	500.785	715.177	852.154	563.3	917.304	850.207	2031.67	336.26	1168.75	1001.92	262.994	2744.67	560.853	1636.7	6273.08	3626.48	11375.2	2043.52	4092.22	3519.41	1216.17	481.06	2194.85	4112.4	2684.48	7131.06	797.178	852.042	1687.22
17.19_687.5049n	688.512	17.1939	11731.2	4978.47	16502.4	8225.73	4402.75	20285.5	10979.6	9549.61	5071.72	8803.88	18268.3	6640.36	6727.63	5630	6857.4	8438.57	6356.24	15578.8	4525.69	9583.41	7466.85	4686.81	9979.71	9556.96	12318.5	28603	21988.9	6751.88	13485	23837.3	20435.8	8633.52	6931.83	12510.1	23052.2	18876.1	29007.3	6831.64	7558.11	12099.4
17.16_1158.6844n	602.331	17.1596	518.972	251.672	308.088	295.082	276.477	561.508	413.073	313.789	274.41	468.309	648.217	355.886	317.105	286.922	288.373	365.586	207.31	468.02	232.324	467.058	385.035	256.188	439.123	221.218	482.007	887.614	644.542	293.006	591.172	760.177	595.958	390.043	301.138	538.177	767.749	524.062	887.086	341.415	341.153	562.46
17.16_599.4564n	600.464	17.1596	21488.2	10991.2	27098	14480.3	10146.3	33894.4	19694.9	19498.2	11418	16298.1	30627.6	11666.5	14095.8	12105	13460.6	18307.7	13410.9	28209.4	10528.6	19025.2	14114.8	10850.3	18705.7	19095.6	22483.4	46484.3	35579.9	13956.5	23123	37330.8	34948.9	16354	14108.7	22375.5	37343.1	33002.7	45648.2	13909.1	15523.5	22224.2
17.16_578.3934n	561.39	17.1596	45688.7	28873.7	48690.4	35715.1	28305.4	58242.5	49715.6	40597.1	29391.2	38491	57312.6	35270.2	34832.6	31280.7	34046.9	39705	33122.8	50099.3	28289.5	42982.3	33801.4	29677.5	41499.6	37231.6	45652.9	76112.3	61671.8	33577.1	49290.6	63280.5	57518.7	37593.1	35181	47532.8	63336.6	56456.3	72401	39010.5	35192.5	47227.6
17.13_724.4007n	707.397	17.1253	13128.1	11076.4	20771	14122	13620.1	22003.4	19525.5	15269.6	13419.3	13934.3	26155.4	14851.6	11953.5	10833.9	14306.9	15287.1	13682.3	22075.2	12522.3	15126.2	11839.7	12077.9	16489.2	19879.4	19494.1	29990	22113.5	13494.3	20785.8	23180.8	21921.5	15045.7	11646.1	14386	26778.7	23042.7	31731.1	15880.8	16228.6	17409.6
17.06_402.2871n	385.284	17.0567	46002.9	30237.9	43104.3	34196.1	30190.5	55362	40573.8	40360.9	30697.4	39086.6	51337.1	32184.8	34736.4	32697.6	34350.6	38911.4	32072.7	46909.9	30967.6	42067.1	35341.5	31048.7	41675.8	36037.2	44398.2	71382.2	57264.6	34899.9	48140.8	59943.4	53661.8	37704.6	36643.6	47465.6	58917.5	52131.5	67472.1	35165.9	36787.5	46889.2
17.01_858.4942n	881.483	17.0053	34924.3	21871.4	14417.6	28510	24521.9	15098.6	33552.5	17207.4	21788.8	29461.2	14904.3	26018.6	26582	25079.4	24819.1	30473.7	23087.7	12990	21916.6	32548.2	27324.4	24405.2	31565.6	9853.16	34311.8	19953	16848.9	26744.9	35831.2	17922.7	15541	28681.2	30718.3	37250.7	17273	15044.4	17786	28567.2	29035.3	35043
17.01_875.5185n	876.526	17.0053	2558.33	1066.84	795.87	1461.86	2095.76	1461.59	2080.24	840.789	1087.16	1707.24	1291.04	1388.32	1336.41	1437.73	1523.71	1831.4	1272.27	1045.27	1096.15	2182.26	1479.95	1242.86	2034.32	401.218	2274.39	2535.14	1472.38	1486.87	2521.47	1817.95	1466.95	1679.21	1816.31	2726.52	1651.47	1270.22	2081.65	1432.36	1629.38	2515.49
17.01_358.2610n	341.258	17.0053	28176	18891.7	26329.8	20858.6	18287.3	33906.3	27756.3	24675.9	19538.6	23849.1	31509.9	21477.2	21538.2	20414.6	21098.4	24090.5	19821.5	30153.9	18668.2	26365	21613.5	19398.4	26064	22277.4	27920.5	43956.3	34989.6	21926.9	30012.4	36572.6	33682.5	23555.9	22136.2	28807.9	37170.4	31892.5	42326.4	21665.8	23614.8	29460.1
16.99_712.4112n	713.418	16.9881	1414.19	489.6	1884.93	1146.36	454.749	1705.69	1108.12	794.846	551.662	970.21	1362.26	558.883	619.531	680.459	699.448	810.946	1003.7	1242.01	456.98	1098.33	890.997	487.441	1148.33	468.002	1277.31	2852.55	1742.19	639.844	1716.54	2112.34	1782.61	1198.45	755.954	1649.46	1986.81	1596.16	2531.8	528.729	916.008	1514.27
16.99_696.4306n	697.438	16.9881	4687.89	2271.14	4745.93	3117.22	1893.32	6665.69	4164.3	3815.96	2199.85	3386.86	6102.59	2411.16	2599.38	2489.21	2607.4	3603.91	2257.98	5131.19	1882.59	3882.31	3184.27	2117.57	3951.49	2879.47	4536.86	9329.29	7205.87	2854.97	5070.83	7691.31	6645.58	3515.21	3686.92	5021.31	7876.16	6177.54	8888.17	2713.4	3167.45	5123.35
16.92_268.0893n	269.097	16.9195	139422	100328	131560	105554	95668.3	162290	126446	116067	101582	121824	143542	101128	112094	108838	107537	120008	102308	145477	97798.4	130646	115760	101857	127210	113593	131610	189127	164610	110847	141639	172099	162916	120139	114843	141151	170796	154181	180687	110808	117640	141129
16.73_894.5486n	859.535	16.7309	4600.42	2672	6420.29	3076.28	2569.8	7398.03	4150.71	4475.68	2608.5	3719.68	6722.81	2777.99	3080.1	2810.13	2991.86	3783.98	2654.95	5786.02	2476.46	4238.93	3403.01	2702.66	4462.37	3750.01	5001.94	10014.8	7609.45	3312.47	5686.52	8173.02	7382.05	4312.91	3466.09	5092.28	8492.54	7178.39	9773.18	3303.21	3723.09	4999.14
16.75_918.5271n	919.534	16.748	1755.36	646.887	1273.76	864.455	667.262	2519.25	1254.43	1421.83	611.73	1030.72	2015.39	768.065	856.177	809.966	837.132	1228.77	692.362	1732.83	659	1548.24	1023.8	668.689	1462.2	725.985	1692.73	3483.36	2562.19	1083.35	2035.73	2978.06	2399.69	1433.3	1089.89	1831.94	2893.84	2303.11	3336.42	858.515	1120.34	1803.15
16.77_985.6541n	986.661	16.7652	317.12	55.7879	426.591	256.213	64.2003	647.572	193.956	266.498	55.2384	125.261	696.738	123.946	164.317	106.629	105.448	194.531	113.384	424.846	90.1955	251.69	194.564	66.6322	276.508	147.16	325.01	1022.18	814.793	153.69	348.412	922.748	706.06	249.348	177.658	385.536	862.4	673.176	1078.38	159.839	221.207	387.933
16.75_902.5526n	903.56	16.748	2633.2	1389.25	3017.23	1623.2	1252.58	4387.98	2457.02	2402.37	1330.97	2131.17	3883.51	1611.32	1724.33	1510.43	1680.24	2086.33	1285.37	3493.41	1315.67	2411.01	1818.41	1452.75	2551.16	2006.62	2839.65	6003.62	4539.95	1862.63	3289.74	5049.68	4437.83	2669.8	1976.12	2910.71	5186.67	4252.17	5959.48	1734.5	2127.73	2917.99
16.73_815.5913n	838.581	16.7309	894.955	343.635	739.174	774.882	334.578	1137.62	849.81	677.202	364.736	585.29	1001.43	356.724	500.191	435.374	460.03	587.962	361.559	900.94	295.747	768.396	536.946	317.787	793.876	302.229	1063.73	1925.78	1206.59	479.904	1244.46	1379.66	1257.73	738.209	537.807	987.739	1511.06	1160.57	1810.71	501.024	572.758	1122.21
16.73_830.4788n	831.486	16.7309	7131.51	4282.73	7123.38	5904.82	4171.23	9159.68	7945.22	6022.93	4452.37	6435.1	9542.88	4845.87	5034.19	4333.06	5497.18	5569.52	6744.31	8028.77	4249.82	6667.74	4709.95	4716.58	7551.34	5541.79	9130.09	14098	8705.69	8848.65	10234.8	9852.73	8607.19	7665.65	5517.04	7726.99	11912.9	9480.95	13835.9	5359.98	6796.57	8416.47
16.73_850.5219n	815.508	16.7309	11956	6299.77	14190.3	8365.91	5940.9	18537.9	9958.89	10767.6	6204.15	8951.99	16335.2	6741.83	7363.42	7001.06	7128.34	9208.3	6382.43	14907.8	6412.31	10507.8	8372.29	6343.4	10635.6	9206.89	12164.4	24882.2	19486	8027.56	13845	21206.6	18707.9	10733.7	8583.32	12614.3	21474.7	17741	23961.4	7473.85	11538.9	12466.3
16.73_387.2145n	429.248	16.7309	10509	6002.81	8240.12	6861.14	5055.17	11988.9	9159.9	8228.89	6329.92	7970.72	9130.4	6191.57	6733.11	6827.66	6777.59	7870.79	6047.77	10141.8	5552.81	8970.6	8006.32	5891.64	9377.03	5741.24	9766.7	15633.4	12759.9	7658.62	11170.1	13242.2	13098.3	11981.2	7972.49	11016.3	13508.8	12299.1	15122.3	6626.41	8543.89	11012.2
16.71_806.4958n	771.482	16.7137	19623.7	10856.3	21420.3	12839.9	9933.01	30082.5	16661.8	17934.7	10353.9	14704.2	26392.4	11036.6	12299	11876.6	11898	15358.9	10840.8	24111.3	10094.2	17384.5	14260.6	10861.3	17371.4	15343.8	19725.5	39609.1	31566.3	13170.9	22094.9	34359.8	30480.9	17374	14039.7	21034.9	34046.5	28331.8	38447.1	12625.8	14643.3	20515.9
16.70_742.4244n	743.432	16.6966	13204	6773.64	11336.3	9094.39	5825.06	16557.7	11178.9	10837.7	6901.04	9515.71	14346	7534.19	7997.21	7881.53	7658.75	9954.37	7081.85	13073.1	6401.06	11520.4	9476.69	6762.15	11616.1	7664.73	12677	22409.7	17550.8	8575.55	14341.4	18816.6	16657.5	11673.5	9295.63	13811.5	18829.6	15789.3	22099.9	7796.89	9744.33	13833.6
16.68_698.4010n	699.408	16.6794	17083.7	9445.83	15503.5	11528.5	8226.65	21557.6	15040.5	14395.7	9372.65	12792.4	19404.4	9691.39	10907.4	10395.7	10606.6	13620.1	9276.5	17568.6	8200.14	15243	13124.3	9159.51	14849.7	10879.1	16473.3	27170.5	23469.1	11194.3	18248.5	23789	22262.9	14653.6	11992	17877.1	24484.9	20429.6	28597.2	10786.4	12671.7	17830
16.36_367.6913n	368.699	16.3593	0	2.92535	8.38344	6.81097	0	0	69.5698	0	4.51976	1.48112	58.3491	8.20071	0	0	18.1689	0	0	11.6337	0	0	0	13.2911	20.9944	37.0878	104.662	130.58	0	47.855	92.8923	0	0	25.2404	0	0	61.181	32.2315	104.751	8.83777	42.9606	15.526
16.63_586.3647n	551.351	16.628	60579.7	39321	61648	43141.8	36724.5	80722.8	53644.9	54991.7	38908	49965.4	70381.4	41049.5	44038.9	42511.7	42900.8	50456.4	39820.5	68968.7	36806.6	55884.8	47779.8	38918.2	53991.1	48043.3	57278.7	98480.8	82568.8	43718.8	62680.4	94582.7	81191.3	51399.8	47330.4	62661.6	86808.3	77435.6	93760	45097.8	47694.2	61712.8
16.63_563.3973n	546.394	16.628	12653.7	8214.01	15304.5	11614.5	7608.79	20196.8	17924.5	11263	9170.29	10785.5	19880	8819.88	9487.48	8312.92	10596.7	10113.4	8492.34	17113.7	7840.72	12290.9	9262.89	8652.69	13275	12216	16699.6	30059.1	19621.6	12079	18022.7	20979	19721.1	12840.5	9361.36	13234.4	24985.2	20270.4	29424.9	10008.5	12795.8	14882.5
16.61_990.6543n	991.662	16.6108	382.872	537.162	3828.57	3951.37	2301.04	849.104	27492.4	450.962	1846.7	953.16	18680.7	2035.88	1333.01	211.848	4065.91	521.538	1210.45	1403.33	432.713	683.91	216.467	2583.93	2003.81	21365.9	13997.7	9408.92	713.623	6674.06	9840.19	811.201	695.788	2108.02	241.117	425.617	4270.79	1678.7	10999.4	4191.4	3975.69	1041.81
16.61_901.4809n	902.488	16.6108	0	39.7498	78.4204	126.05	37.1038	40.4413	291.741	8.81827	81.7595	71.854	318.129	127.468	80.8559	4.31635	115.106	66.0542	55.3414	87.7102	0	83.0273	0	107.945	124.71	113.906	264.379	391.949	9.73788	172.369	271.414	10.2855	0	136.815	11.7746	11.132	263.618	168.97	400.253	132.616	170.314	112.972
16.61_852.4836n	853.491	16.6108	4328.4	2936.51	5052.29	3645.82	2999.1	5605.52	4728.82	3557.03	3333.07	4127.79	5912.41	3264.04	3294.88	2917.2	3596.51	3535.86	3223.58	5217.86	2833.22	4057.96	3445.51	3183.96	4959.32	3649.51	5404.04	8740.7	5681.69	4296.78	6306	6038.6	5926.99	4773.28	3723.53	4657.76	7129.2	6290.2	8608.32	3666.15	4630.11	5200.6
16.61_788.9603n	771.957	16.6108	0	11.7843	102.415	194.534	24.3607	0	1668	0	59.2895	3.87616	1176.56	42.275	9.70815	0	251.28	0	10.0489	18.4764	0	0	0	136.633	39.5613	854.614	1116.76	736.666	0	492.799	871.938	0	0	57.2182	0	0	192.581	3.85883	841.217	163.989	287.879	0
16.61_715.2601n	716.267	16.6108	0.142575	197.134	350.637	366.187	240.632	198.867	964.443	86.8244	337.059	368.609	706.561	328.016	346.792	67.7693	476.134	217.778	314.391	342.942	144.296	389.42	0	412.627	680.974	290.963	1333.91	1463.16	5.88963	769.125	1369.77	6.92756	11.0336	566.867	85.3992	69.147	1011.56	439.429	1454.56	445.157	737.271	633.522
16.61_1490.8747n	768.427	16.6108	361.915	209.731	347.119	576.243	183.343	442.845	2426.85	272.259	237.99	312.129	763.672	234.947	384.499	219.939	257.886	326.846	272.148	404.358	177.558	322.264	258.46	238.784	404.823	1223.02	453.652	816.969	497.929	301.892	564.699	550.382	498.944	483.537	286.081	388.86	615.406	564.316	801.07	429.415	366.012	499.279
16.61_771.9834n	754.98	16.6108	0	0.117787	100.341	94.9203	46.7774	0	605.484	0	37.3709	0	434.422	38.4346	5.60059	0	113.508	0	7.58755	0	0	0	0	48.8836	25.6632	367.643	406.311	238.21	0	208.305	306.649	0	0	50.2342	0	0	102.46	9.65457	278.775	100.391	133.505	0
16.61_1328.8316n	676.414	16.6108	429.095	328.537	586.749	867.18	424.008	457.191	1497.47	223.315	552.057	514.078	1142.69	551.523	518.39	137.844	783.067	441.582	460.433	469.678	215.379	573.545	210.413	644.235	888.512	893.746	1611.52	1536.94	293.475	1073.8	1657.34	456.02	299.322	919.276	223.837	503.945	1190.24	635.043	1764.35	671.506	1008.09	868.445
16.39_844.4797n	867.469	16.3936	531.084	188.337	404.992	358.424	302.222	326.718	643.44	142.748	192.959	243.073	425.389	382.632	254.067	263.155	264.55	364.329	215.419	162.198	158.636	461.253	365.602	212.579	499.949	186.261	716.024	717.658	423.872	410.67	809.139	444.883	260.556	489.258	367.347	615.773	497.658	321.698	635.582	288.735	407.6	607.579
16.36_541.3351n	586.306	16.3593	326.28	149.272	357.959	453.377	105.896	549.274	667.307	232.368	220.36	278.487	817.215	210.855	189.153	121.956	277.422	184.773	199.207	414.083	115.491	313.6	190.047	262.212	515.638	333.53	827.469	1482.54	561.292	473.567	940.872	580.832	527.577	452.228	158.237	339.149	1022.71	694.446	1404.97	237.441	532.911	567.342
16.61_1202.5357n	602.275	16.6108	172.123	501.381	851.091	965.524	676.389	627.99	1813.6	266.504	802.976	716.177	1491.42	808.124	735.813	246.707	1048.63	498.845	702.735	760.196	444.991	746.637	70.8769	872.044	1105.39	1028.28	2004.36	2288.09	179.952	1362.71	2100.47	234.59	154.733	1184.95	361.862	327.683	1545.28	940.73	2238.69	1000.98	1324.38	1102.94
16.51_434.2626n	240.121	16.508	3403.8	2190.99	2692.23	2383.47	1816.01	4023.47	3309	2621.61	2331.37	2770.27	3249.27	2195.14	2357.23	2457.2	2460.08	2591.45	2249.14	3309.66	1985.7	3079.47	2748.1	2193.42	3224.88	2245.7	3626.22	5339.2	3928.81	2857.84	4005.78	4251.86	4092.06	3101.62	2657.7	3484.81	4545.12	3917.25	5115.1	2362.21	3139.3	3738.84
16.61_1064.5989n	544.298	16.6108	505.158	269.482	674.494	951.169	346.086	764.377	2452.14	251.794	439.811	547.191	1415.83	465.406	731.221	170.664	651.393	370.586	345.433	689.095	179.045	540.981	266.914	475.159	702.147	885.559	1461.31	2020.11	675.047	788.896	1560	772.947	700.784	746.588	274.489	663.128	1302.68	899.498	1912.22	718.49	805.557	847.072
16.61_1047.5635n	546.771	16.6108	2.20038	0	28.2284	85.9459	39.9868	4.39469	312.133	4.50424	44.551	16.3472	114.59	33.1248	32.085	0	87.7946	4.92798	15.6685	26.9606	8.71014	16.5981	0	62.9779	70.726	81.4905	306.026	165.48	0.58734	149.331	280.894	3.60677	1.65307	72.3649	0	0	96.2036	23.5388	175.596	79.8436	119.541	36.4736
16.56_444.3241n	486.358	16.5594	7458.25	4244.87	6187.45	5906.16	3832.87	8328.41	9324.07	5730.66	4451.81	6177.83	7527.63	4935.16	6068.33	4805.51	5220.72	5959.16	4362.31	7312.12	3932.14	6613.2	5121.45	4066.16	6656.83	5333.71	7323.91	10573.9	8366.52	5084.42	8260.39	9013.3	8504.09	5955.42	5388.15	7539.66	9144.86	8008.4	10192.5	5719.4	5623.74	7998.97
16.61_1066.5702n	534.292	16.6108	321.876	1335.2	3060.43	3694.72	2692.77	1034.42	9182.95	568.21	2745.79	1777.63	6793.8	2671.84	1968.12	419.657	3941.17	1124.42	2048.8	1962.83	1208.8	1465.14	175.148	3216.9	2951.25	6123.42	7935.05	5864.92	337.958	5567.3	7159.65	413.072	357.346	3130.82	567.065	503.151	3869.14	2160.93	6326.65	3831.63	4510.07	2032.8
16.61_541.8106n	524.807	16.6108	146.066	96.8198	434	235.714	154.392	228.459	795.666	17.8723	192.05	157.515	712.889	200.039	147.064	12.2721	334.38	86.7603	117.795	206.571	43.7398	154.963	59.6942	241.098	333.051	457.024	809.092	996.454	208.372	442.238	829.117	215.29	157.421	304.05	35.4278	159.656	633.498	282.419	986.839	261.258	384.517	298.866
16.59_367.7258n	409.76	16.5937	16.081	214.499	356.194	493.609	272.348	194.921	1156.94	109.234	353.883	268.065	617.081	1258.16	372.272	281.27	410.93	187.527	294.041	322.346	179.634	240.975	13.242	404.376	382.093	486.342	734.205	718.197	7.15246	533.21	768.028	11.2792	5.82424	458.281	128.908	65.6317	565.079	335.452	725.876	401.297	539.073	336.095
16.61_495.5510n	496.558	16.6108	0	61.2054	1022.5	1234.33	447.499	30.3911	6285.8	0	575.063	242.334	4375.78	517.879	309.521	0	1488.39	45.6081	236.269	392.087	27.1956	152.728	0	780.243	1203.75	3386.1	5107.9	4697.46	0	2925.91	4754.99	0	0	1337.39	0	0	2524.3	604.992	4873.15	1542.1	2420.18	488.56
16.61_513.3396n	496.336	16.6108	6329.91	55303.9	102355	117464	89183	41648.2	259651	25922.5	92202.2	67430.2	196989	90222.2	75186.6	18964.8	120226	46706.8	73455.7	72626.1	48590.1	57904.3	3879.12	102823	97573.9	184751	212014	184028	6221.76	154034	197589	8340.78	5405.13	104577	24520	16138.2	128432	78134.9	190844	119972	134287	73504.4
16.61_384.7683n	429.739	16.6108	18.6903	162.073	283.979	498.173	265.453	130.411	1131.04	39.9347	327.575	235.247	552.907	457.726	255.11	22.384	424.81	127.472	258.3	242.664	118.496	218.653	5.35222	385.547	383.967	397.738	805.543	840.527	7.1107	578.761	849.736	14.9999	24.6994	449.671	91.9537	28.183	639.628	312.777	821.093	398.497	554.965	382.708
16.61_350.6668n	333.664	16.6108	28.0195	274.354	562.822	484.163	357.785	292.562	873.058	118.269	433.821	341.149	888.667	406.3	327.213	89.5084	518.352	225.063	344.535	482.531	216.816	327.011	3.67603	457.763	501.391	740.325	892.702	1067.52	7.26712	697.671	940.33	25.389	4.31366	537.918	135.56	83.8428	846.526	515.304	1100.44	506.094	662.429	440.562
16.61_375.7163n	417.75	16.6108	483.973	1820.15	2656.33	3078.38	2482.8	1556.64	5508.66	1067.02	2684.69	2128.87	3851.77	2672.02	2140.26	839.808	3113.5	1622.16	2245.89	2448.53	1594.19	1965.17	360.45	2845.75	2954.97	3266.68	4963.87	4574.19	443.046	4021.19	5155.42	542.874	431.702	3295.76	1023.53	837.46	3832.3	2482.62	4733.66	2943.69	3931.25	2529.56
16.61_380.7121n	381.719	16.6108	14.3556	164.712	349.973	301.187	224.735	162.977	649.597	59.406	280.777	205.776	594.08	236.517	215.662	29.13	344.26	118.45	206.289	287.822	125.383	198.84	9.87444	305.413	341.873	430.143	669.19	792.235	6.67133	465.327	647.688	23.9005	3.75967	373.529	62.0006	49.4885	625.839	353.253	816.589	308.496	486.769	309.631
16.61_374.7043n	375.712	16.6108	8.8645	179.248	398.136	390.647	237.668	217.414	756.234	88.0054	332.711	245.97	720.049	301.063	259.664	48.1286	385.835	159.728	241.627	369.414	144.007	216.903	12.7109	327.629	397.01	533.916	749.626	945.699	5.82353	533.151	763.085	12.4946	3.31999	431.875	60.1562	44.8785	712.873	407.391	954.999	372.555	524.477	337.867
16.61_385.7002n	368.697	16.6108	71.8577	216.18	375.08	381.865	245.032	272.354	912.406	114.872	332.149	258.313	620.147	287.624	285.871	79.9177	382.086	185.719	281.161	367.197	164.91	270.123	83.6607	345.684	393.755	485.432	654.12	918.943	77.6313	508.144	720.931	112.483	70.5485	478.955	134.211	109.566	683.344	391.745	926.226	343.258	507.991	386.848
16.61_617.2205n	309.618	16.6108	108.236	1430.05	1215.65	2212.13	1835.62	678.629	3226.19	583.66	2054.22	1684	1916.08	1982.98	1758.28	503.809	2418.32	1198.26	1751.22	1083.32	1225.71	1537.97	48.5838	2187.53	2306.08	1445.29	3779.87	2361.16	31.3112	3046.93	3831.58	76.032	32.7601	2480.16	669.121	432.584	1843.44	1186.08	2404.28	2365.91	2906.77	1929.73
16.61_337.6441n	302.63	16.6108	37.1565	129.448	144.707	259.469	142.997	75.5912	502.628	79.6448	204.437	181.44	231.29	174.396	169.043	44.3494	249.981	122.03	166.186	147.471	94.1953	182.811	21.1296	218.316	272.677	167.059	438.56	337.288	2.95898	298.371	486.741	24.0994	16.4967	275.314	62.1273	86.2204	289.453	151.034	359.453	226.068	320.438	255.881
16.59_863.5178n	908.489	16.5937	9.14227	5.24371	68.3436	103.814	35.6806	36.9502	279.78	11.3396	20.9336	16.0171	317.989	11.433	42.3466	8.7851	39.9183	22.5955	29.4222	35.247	18.9388	30.5077	4.00847	25.363	52.268	109.608	243.703	229.004	0	84.3371	238.171	21.1787	10.8617	55.0752	0	9.38558	169.872	72.4899	246.792	113.818	64.1595	49.0253
16.61_280.6065n	281.614	16.6108	63.7647	256.446	284.288	652.009	293.817	189.334	1299.78	116.875	405.695	398.764	527.219	375.964	587.143	90.5153	503.506	272.962	324.228	292.129	190.958	361.252	25.8937	427.868	527.704	464.382	929.299	720.808	39.3821	593.41	963.166	88.0547	31.2015	597.963	156.54	153.452	554.595	338.94	734.059	595.903	608.944	470.471
16.59_689.3144n	672.311	16.5937	82.7364	68.9504	260.05	170.614	48.9208	269.087	602.245	62.9989	122.868	99.8164	509.014	126.245	105.116	15.6194	164.203	78.9753	54.5387	318.513	18.5603	140.666	23.5379	165.059	329.26	326.298	612.485	1267.93	110.992	344.373	730.123	156.724	155.946	329.338	18.1765	115.743	857.162	432.143	1288.66	119.947	305.665	280.576
16.59_619.3381n	620.345	16.5937	1238.97	516.528	947.328	1118.73	354.225	1991.78	2555.27	1084.73	568.912	842.651	1384.01	573.022	980.79	571.763	726.576	908.074	521.63	1359.47	396.268	1096.35	796.1	603.594	1330.42	1051.16	1765.33	3323.81	1908.41	1110.92	2060.41	2214.6	2079.54	1283.91	740.321	1418.54	2657.37	2180.53	3314.09	828.401	1193.13	1640.3
16.56_916.4960n	881.482	16.5594	839.876	296.361	199.194	728.373	304.015	335.565	1053.93	140.56	447.478	496.602	523.024	456.718	590.419	339.596	590.512	532.197	467.733	339.977	296.045	894.129	571.138	391.824	992.145	74.9387	1246.4	1214.48	482.187	727.998	1475.13	566.624	336.879	805.771	593.317	979.152	821.914	431.358	1021.53	747.115	849.695	1154.41
16.54_504.1974n	469.184	16.5422	1597.27	740.645	1025.61	792.317	437.949	1823.69	1350.09	996.185	761.19	1001.36	1007.29	698.11	791.606	868.61	685.041	965.076	728.451	1303.19	608.98	1270.59	1131.23	699.015	1373.33	522.32	1430.17	2644.74	1836.48	949.823	1705.59	2202.74	1944.37	1274.79	1158.15	1717.53	2144.47	1862.1	2523.13	669.617	1211.28	1652.31
16.56_261.6054n	244.602	16.5594	103.529	52.389	11.3156	44.1331	15.3125	54.4475	66.0324	79.6298	44.5784	71.512	9.06364	46.2617	48.7918	61.2501	56.7993	72.0333	50.1123	36.235	42.4455	96.7391	81.9174	37.9025	91.0954	5.86529	80.8349	77.895	65.0223	55.1665	106.748	81.0224	69.8945	78.4337	76.0969	117.177	72.6521	61.2587	74.3306	41.2249	81.6516	121.112
16.46_805.5751n	806.582	16.4622	179.354	48.4889	185.512	8.80604	416.651	330.978	149.385	129.211	65.0333	130.676	181.818	99.8356	78.814	98.012	173.616	106.075	121.123	195.57	35.5887	131.39	87.4848	53.5352	122.818	39.9116	175.861	496.895	362.383	127.335	203.69	371.151	331.493	132.643	107.444	166.186	386.833	291.47	458.717	26.6123	113.941	192.536
16.36_332.6556n	333.663	16.3593	1.49208	22.1729	57.3831	50.9341	32.9236	26.891	162.857	7.36797	53.3914	39.3333	152.396	41.0821	38.4724	1.27965	74.0507	11.9409	32.2168	39.9777	18.7275	33.3983	1.39568	57.4224	64.2076	113.305	193.183	236.919	3.64594	122.537	201.196	0	0	78.3827	4.34047	11.0764	132.081	68.4464	251.657	53.9945	136.414	84.1972
16.36_325.6544n	326.662	16.3593	0	0	8.49899	5.58806	2.51768	3.95679	62.6976	0	22.1113	1.90816	61.8771	4.52162	7.87144	0	27.5874	1.7697	0	10.1383	0	8.80865	0	8.25401	25.3935	44.3957	106.624	118.68	2.0032	61.3791	111.904	0	2.21812	43.253	0	2.01682	59.8294	22.9311	127.606	13.2584	79.2832	30.7901
16.36_318.6328n	301.629	16.3593	0	30.2487	57.2913	80.8778	45.7908	20.3615	215.751	11.185	86.2503	35.0673	186.605	83.9808	38.3968	1.18137	114.742	17.939	48.7514	39.6906	24.2661	49.395	1.51784	112.33	99.4806	134.897	299.63	289.837	1.93141	214.214	300.423	2.88533	8.22147	123.417	7.45428	4.78955	159.876	81.816	268.169	89.8482	187.164	91.6252
16.36_294.6327n	277.629	16.3593	0	6.41759	8.16928	23.3954	8.12657	12.8082	79.8213	7.42747	32.3513	12.0418	55.7636	25.8038	15.6668	0	27.7749	6.81686	9.69391	15.6522	0	27.5716	2.33391	26.867	49.844	30.9014	127.998	109.667	2.4899	66.0899	108.335	11.2421	9.35132	54.9323	4.52216	12.6464	70.4745	33.4797	107.021	30.4356	71.9944	51.4472
16.32_296.2439n	341.215	16.325	17818.4	9479.7	11291.6	9661.85	7883.64	18494.1	15148.4	12229.4	10092.2	12408.9	13507.9	9772.73	10706.3	11184.8	10486.7	12374.5	9631.9	14488.1	8868.91	14706.7	12845.4	9549.71	15490	8454.14	16727	25656.6	19560.7	12463	18888.2	21103.4	19988.9	14125.1	12523.2	18444	21446.8	18032.4	24657.6	10151.8	13838	18501
16.17_528.2405n	493.227	16.1706	633.252	266.886	363.379	266.418	116.986	819.607	561.379	451.957	252.41	383.965	449.181	267.011	302.005	335.588	318.975	432.665	271.447	551.495	208.055	500.149	431.607	286.489	568.099	227.317	660.991	1253.23	864.647	355.48	712.724	969.042	929.309	467.876	410.244	671.835	943.125	763.376	1108.47	285.947	444.308	685.367
16.17_504.1854n	487.182	16.1706	4965.72	2305.97	2162.63	2200.66	1687.78	4199.92	3582.42	3142.82	2398.39	3201.3	2459.91	2197.79	2648.52	2927.8	2501.67	3193.94	2325.56	3253.48	1998.63	3857.29	3481.45	2364.71	4220.57	1496.41	4556.99	5275.26	4314.56	3127.59	5180.45	4812.96	4696.92	3797.68	3308.55	5011.39	4948.17	4102.75	5241.38	2425.98	3679.05	5054.04
16.17_457.1669n	458.174	16.1706	546.9	188.176	130.165	205.723	108.52	541.645	426.273	279.521	185.338	284.754	185.529	194.338	230.504	238.913	212.758	309.512	200.151	368.886	133.213	399.894	376.18	179.369	440.26	95.1917	467.582	775.023	585.015	294.18	564.596	642.1	608.762	387.428	285.953	515.208	653.412	504.591	707.383	162.795	382.626	575.265
16.17_465.2887n	448.285	16.1706	8089.04	4041.41	4772.97	4129.09	3175.28	8478.13	7306.38	5265.38	4242.51	5996.13	5604.38	3771.92	4936.36	5026.63	4665.01	5551.66	4069.91	7201.22	3567	6510.79	5301.53	3598.65	6939.39	3279.53	7160.28	9871.49	8273.49	5077.59	8640.18	9239.51	9336.54	5996.98	5341.06	7765.41	9541.79	8425.22	9948.83	4495.91	5706.68	8542.06
16.17_440.1780n	441.185	16.1706	26332	16450.4	16189.2	16818.5	14187.2	23087.5	23110.8	19096	16682.8	20280.2	17557.6	16461	18278.4	18531.1	17558.5	19978.4	16308.2	19980.1	15448.8	22555.2	21001.1	16428.2	23851.6	13490.9	23962.6	25301.8	23965.2	19619.2	26823.7	25698.5	25256.5	22458.3	20537.9	26380.9	25608	23316.5	25910.6	17490.8	21191.6	26459.4
16.17_380.2398n	403.234	16.1706	21957.9	11791.9	15005.2	12627.6	9837.29	24620.2	18431.2	15816.6	12043.3	15928.9	17961	12431.2	13733.8	13777.3	13285.4	15644.4	12170.7	19779.7	11000.7	18321.2	15956.5	11744.2	19101.2	11324.9	20405.9	31536.3	25629	14844.9	23356.3	27882.4	26039	17487.8	15718.5	22459.8	27968.2	23920.4	30867.5	13190.1	16728.1	22885.9
16.17_842.3923n	422.203	16.1706	1914.43	865.964	915.806	887.106	755.066	1728.57	1411.29	1236.82	855.488	1235.46	1154.53	872.48	1037.21	1064.55	1022.89	1231.17	883.832	1322.89	777.341	1522.94	1312.76	851.315	1643.62	666.423	1686.09	2307.97	1797.97	1161.17	1980.63	1984.89	1905.06	1423.59	1312.38	1848.6	2053.75	1706.63	2239.15	944.53	1372.35	1918.88
16.17_386.7120n	369.709	16.1706	43.7258	6.38231	0	5.19391	6.15265	8.79468	23.6026	11.3158	6.33687	15.0546	0	8.18469	8.05211	8.58919	7.51671	11.0677	4.60732	0	3.40388	35.6939	19.9845	8.68286	28.0029	0	25.4122	26.5454	7.86822	15.852	45.9939	20.6337	19.2206	23.2419	17.8681	45.0326	18.5948	14.9404	25.506	4.14508	20.8458	46.449
16.17_572.1715n	287.093	16.1706	1848.84	850.327	1263.36	1008.71	616.235	2195.75	2219.57	1216.52	865.243	1085.36	1518.2	820.986	962.519	1032.22	879.397	1141.55	836.359	1801.1	762.06	1401.43	1243.83	802.06	1493.08	1015.73	1825.64	3834.15	2558.02	1231.76	2191.56	2910.81	2735.82	1525.43	1178.45	1912	3151.5	2270.67	3657.74	882.839	1552.68	2023.11
16.17_570.1755n	286.095	16.1706	322.547	137.131	118.654	121.183	66.531	359.019	306.699	179.616	153.102	173.338	187.191	125.346	129.76	195.944	157.157	193.238	109.101	289.523	103.428	240.515	255.41	144.413	292.293	100.866	296.013	486.299	373.174	198.789	370.873	409.001	419.267	1011.62	214.779	335.932	426.413	324.1	464.251	136.432	239.848	353.247
16.17_658.7739n	220.599	16.1706	790.209	430.735	396.365	399.499	323.428	707.294	531.921	545.368	439.811	546.161	495.218	422.357	473.584	514.018	445.707	579.919	427.712	573.323	395.795	630.81	560.992	413.811	677.431	280.163	694.504	887.033	777.356	523.581	758.184	812.876	777.181	593.263	562.113	755.064	770.17	668.427	875.149	426.354	573.325	782.412
16.14_688.3620n	653.348	16.1363	51192.1	33298.7	21272.9	39730.8	35981.2	24824.2	48752.7	30100	34790.4	42951.1	25646.5	38314.1	40043.1	37670.1	40140.7	45526.1	35449.4	22331	33559.9	47286.2	41387.7	37387.3	50364.4	18845.9	52763.5	30519.2	27751.1	41700.2	54266.3	28394.6	26322.6	42859.6	44388.7	53429	28462.9	26407.6	30118.9	43786	44601.1	52737
16.14_331.2387n	188.609	16.1363	1426.56	691.243	411.2	615.452	416.604	1006.74	1183.5	743.899	664.542	873.912	545.686	610.781	688.07	815.001	610.207	928.671	587.432	570.941	565.658	1082.66	962.635	666.566	1217.48	242.061	1327.78	1636.56	1161.73	889.868	1624.17	1241.15	1267.15	1080.84	900.359	1449.16	1413.38	1040.94	1724.37	588.036	1112.19	1504.31
16.08_557.2672n	279.641	16.0849	800.545	1405.92	2140.19	2530.91	1435.1	2266.64	6489.35	969.808	1433.43	1834.29	3413.1	1096.69	1242.78	635.763	1935.31	1029.19	1719.16	2039.5	1586.57	3004.62	371.125	1029.94	1495.6	3151.07	3407.49	6596.54	1904	3841.76	3680.09	2013.66	1787.32	1754.3	519.597	830.185	3384.01	2414.62	4825.04	2488.25	2721.09	2301.13
16.08_288.6314n	271.628	16.0849	178.803	102.987	79.5323	208.281	80.4122	75.7769	626.057	80.6401	115.527	163.02	163.301	96.534	101.979	102.541	143.807	122.664	149.572	64.9866	101.013	302.952	121.087	88.254	183.493	165.576	370.714	547.401	72.7602	330.419	456.793	111.843	89.1175	220.981	103.878	202.436	262.065	115.989	406.358	195.879	305.245	316.619
16.05_628.3394n	337.159	16.0506	1352.96	686.618	841.924	727.757	505.984	1524.52	1233.24	965.1	707.434	906.658	1047.99	641.447	760.951	807.161	765.197	980.97	706.627	1325.52	624.637	1120.36	958.957	641.875	1173.4	584.154	1311	2402.76	1586.01	916.003	1486.29	1678.95	1576.11	1036.5	912.957	1369.96	1737.1	1464.82	2037.88	739.512	1047.83	1399.53
16.02_792.3882n	793.386	16.0163	595.139	121.606	137.38	151.228	53.4305	380.107	396.822	200.468	146.362	238.868	369.524	83.5239	175.205	203.989	125.453	322.438	131.05	322.783	56.0642	399.345	335.844	119.691	517.721	65.4631	500.183	598.196	489.623	299.235	651.254	536.806	480.41	345.67	303.561	653.541	519.392	475.498	566.633	163.752	366.345	619.852
16.03_499.3147n	482.311	16.0334	1116.21	1476.3	2126.41	4135.6	1435.36	2260.25	9164.15	890.587	1667.91	1873.18	4936.12	1636.41	1385.88	676.635	2367.3	1115.08	1669.6	2376.64	1103.13	2903.62	542.426	1475.84	2439.89	3664.82	5508.17	7836.27	1632.68	3909.28	5824.19	1786.79	1663.63	3242.84	710.408	1256.12	4455.91	2567.56	6999.77	2123.44	2302.49	2694.72
16.02_703.4757n	748.447	16.0163	3250.54	1327.72	574.667	1308.9	965.006	1371.89	2471.26	852.156	1299.85	1970.53	910.342	1253.04	1644.32	1682.91	1404.29	1947.87	1221.17	864.63	1145.02	2361.97	2105.76	1229.23	2663.3	380.989	2895.7	2231.85	1581.29	1965.18	3381.53	1753.58	1631.96	2438.39	2123.43	3325.77	1768.1	1313.46	2107.8	1456.64	2185.2	3301.68
15.95_886.4243n	869.421	15.9476	1153.09	418.237	136.086	425.313	352.103	230.172	935.017	237.503	456.485	722.107	24.1506	365.188	442.435	538.203	419.991	671.42	417.532	197.997	361.319	842.866	724.028	380.973	917.293	68.7723	987.747	510.608	310.131	581.184	1225.06	336.506	249.951	774.802	673.433	1149.78	362.542	246.384	421.246	444.249	744.32	1208.69
15.95_825.4392n	435.709	15.9476	1423.58	591.88	185.999	686.932	524.985	335.573	1157.5	276.523	641.993	935.133	167.81	642.532	764.286	865.268	644.613	867.762	647.297	240.074	584.131	1030.25	1000.42	668.462	1187.99	109.534	1262.36	545.46	370.876	893.636	1492.33	461.349	347.626	1079.19	947.929	1484.38	430.439	301.133	562.89	666.792	1029.01	1469.6
15.91_545.4104n	528.407	15.9133	1004.62	471.428	788.888	777.022	357.736	1460.1	1595	666.076	472.968	669.322	1342.75	418.327	493.568	502.423	498.622	573.612	475.942	1074.53	374.552	872.904	603.115	410.457	924.417	654.538	1096.65	2271.93	1462.04	830.596	1305.88	1701.77	1507.32	829.658	603.363	1020.63	1811.85	1356.7	2371.9	474.437	709.004	1081.66
15.86_362.0930n	327.079	15.8619	733.116	260.412	427.348	267.694	182.595	885.797	540.949	530.126	244.514	415.205	611.917	246.238	336.658	388.136	311.539	475.799	244.566	583.713	210.393	549.668	471.124	281.494	591.473	309.801	677.916	1219.31	979.527	448.423	784.439	1070.63	1014.98	510.247	489.608	843.571	1068.73	837.325	1204.25	282.839	500.158	756.806
15.83_460.1722n	231.093	15.8276	3497.83	1462.34	1765.31	1479.66	996.03	3797.49	2636.38	2211.95	1533.65	1966.77	2334.59	1396.95	1708.81	1907.32	1624.64	2118.49	1403.09	2857.64	1261.17	2578.65	2313.47	1526.42	2856.23	1423.86	3093.56	5395.74	4178.87	2104.74	3676.04	4581.59	4366.11	2722.89	2242.64	3565.31	4509.81	3734.11	4923.7	1508.6	2571.03	3631.04
15.78_423.4037n	388.39	15.7762	92451	54396.1	73960.9	56571.1	48174.2	96721	73890.9	69341.8	55748.8	71207.3	76936.6	54575.2	66281.8	62921.5	59639.3	71123	55904.3	81183.1	51330.7	80503.8	69670.8	58658.2	84285.4	54976.8	109839	130770	101182	68644.7	95401.4	107101	100219	77104.5	69327.1	93827	106178	93382.4	115451	71690	72062.4	93547.2
15.58_328.1964n	329.204	15.5761	3293.15	1683.75	1637.19	1605.81	1230.3	3034.08	2351.83	2178.87	1717.75	2176.01	2071.06	1621.33	1854.68	2085.21	1696.82	2092.7	1581.17	2302.18	1454.92	2486.35	2589.42	1670.43	2748.32	1407.3	2768.42	3674.01	3141.47	2259.02	3222.9	3466.89	3305.99	2664.72	2374.95	3337.16	3451.62	3007.64	3832.05	1620.66	2546.08	3213.72
15.51_462.1487n	463.156	15.5075	535.477	153.704	201.101	151.282	105.604	462.704	356.204	254.519	210.666	230.616	287.788	177.797	186.199	207.847	211.064	194.507	127.296	299.205	101.196	352.506	319.921	191.4	414.369	127.275	504.75	923.395	482.893	299.13	647.51	598.938	582.68	408.402	279.727	543.674	736.753	463.986	791.4	173.542	392.524	577.718
15.35_622.2790n	623.286	15.3532	362.434	60.3925	48.5809	176.464	15.5258	265.662	222.382	112.371	71.5939	122.219	76.0558	54.3798	76.7895	127.7	83.127	91.2547	61.7345	185.417	45.1534	172.022	247.922	77.2354	295.202	39.481	322.832	617.176	329.857	194.364	474.48	458.555	413.526	272.382	178.561	358.091	523.278	339.894	640.542	69.4446	254.572	392.38
15.35_380.1137n	363.11	15.3532	2699.43	1230.34	1152.67	1154.04	888.094	2947.54	2186.97	1803.67	1300.85	1645.56	1686.01	1221.29	1361.25	1570.94	1352.25	1704.69	1188.79	1962.44	990.221	2092.76	1818.1	1192.11	2274	847.761	2412.37	3663.09	2805.94	1653.27	2837.88	3130.76	2907.21	5934.92	1659.83	2842.43	3127.81	2656.63	3579.17	1236.4	1922.16	2788.38
15.35_556.2814n	539.278	15.3532	6326.1	2986.26	4159.23	3433.16	2245.35	7007.27	5640.46	4146.81	3422.92	4011.75	5310.29	3179.17	3506.91	3745.69	3582.03	3951.02	2921.65	5128.02	2678.44	4886.92	4743.06	3017.26	5598.74	3201.68	5739.3	10614.1	7828.12	4545.46	7255.34	8408.07	8067.62	7027.56	4279.99	6547.23	8626.01	7044.7	10177.2	3518.58	5203.16	6632.25
15.23_722.7073n	745.697	15.2331	0	24.721	101.498	23.2634	32.7827	16.3736	28.7347	0	39.8805	34.7599	361.8	29.685	27.883	9.43503	18.2006	0	0	36.8922	27.558	16.4619	0	44.1187	35.4583	0	467.213	58.0236	0	207.273	536.017	0	0	69.9759	0	0	36.6504	3.26172	163.623	137.028	394.238	126.168
15.18_294.2113n	336.245	15.1816	4783.27	2249.15	694.289	2428.54	1956.49	1805.36	3514.47	1433.57	2419.95	3117.74	977.878	2289.43	2760.74	2879.37	2601.5	3077.3	2134.82	1073.72	2121.07	3663.25	3541.92	2260.99	4055.19	582.195	4050.04	3246.53	1964.32	3024.16	4776.75	2242.64	2112.01	3372.85	3229.22	4965.38	2468.71	1897.48	2792.19	2605.71	3395.47	4797.1
15.15_604.3046n	569.291	15.1474	2282.2	559.599	1174.17	573.726	271.323	1986.19	1475.32	943.262	621.541	1018.77	986.741	541.603	814.785	967.434	711.838	1071.04	480.12	1133.54	384.114	1366.9	1358.68	516.554	1749.12	441.779	2028.18	4167.3	2222.89	1110.67	2802.31	2894.52	2560.9	1626.44	1191.99	2798.21	3040.42	1936.62	4025.34	701.205	1472.7	2551.34
14.60_528.5227n	529.53	14.6042	0	0	0	0	0	0	415.77	0	0	0	0	0	0	0	21.0558	4.77313	0	0	0	25.1707	0	0	0	0	68.932	80.0077	0	51.6257	170.271	0	0	24.6273	0	0	82.027	8.10907	256.064	0	140.644	64.668
14.66_586.3155n	316.147	14.6556	359.564	88.4891	31.2489	51.7986	8.06651	298.116	134.05	99.9306	98.9248	126.509	83.3306	61.9745	92.0134	145.393	65.831	103.133	60.5426	133.439	39.79	146.83	250.869	64.3124	310.085	48.2948	274.155	649.909	329.888	176.092	404.161	371.398	373.47	255.109	161.012	391.414	441.776	276.776	531.846	57.1061	213.846	390.812
14.64_355.3390n	378.328	14.6385	547.365	1246.96	2485.97	1855.04	1194.53	1272.18	6040.61	564.3	1356.95	957.004	3692.35	1199.5	1059.11	399.712	2216.17	1025.27	1354.29	1710.47	858.616	1426.43	316.909	1597.3	1976.41	2249.73	4243.35	4981.19	565.132	2764.61	5086.52	671.643	523.039	2446.17	777.257	765.108	4313.46	2440.46	6303.37	1753.52	4054.48	3171.93
14.55_343.3404n	344.348	14.5528	313.843	53.6853	147.503	179.996	35.9427	321.148	1028.43	39.4668	69.8321	82.0402	268.375	47.2423	35.982	112.174	143.401	56.0972	51.5977	149.51	16.1037	212.664	234.981	148.201	497.077	198.79	897.331	1356.12	364.977	525.103	1181.35	366.918	363.822	560.288	201.043	333.119	1028.67	523.04	1500.15	111.911	843.803	824.927
14.48_461.4061n	462.413	14.4841	0	21.6652	32.9094	54.5442	9.97879	0	585.484	0	8.41426	6.5123	45.9017	17.1204	3.34361	0	59.5064	21.8866	25.6482	5.19295	0	53.894	0	25.9577	87.2772	15.135	322.379	192.434	0	104.56	434.236	0	0	114.053	0	0	109.33	35.7805	198.851	32.1148	240.316	213.728
14.47_634.2534n	340.116	14.4669	455.264	60.5921	12.3121	38.9906	14.0019	239.025	221.842	100.644	67.7079	107.601	92.3966	59.3101	82.6732	157.628	61.3869	138.292	29.3599	55.1154	15.2637	171.681	295.362	56.4972	364.663	5.53362	360.226	428.649	322.323	239.248	489.202	353.26	299.146	332.725	220.015	450.382	344.294	238.966	371.056	149.241	275.696	440.553
14.45_614.2879n	659.259	14.4498	547.336	59.3327	0	14.0879	0	226.242	250.078	59.7185	51.1681	108.567	9.87424	32.5334	65.8505	179.634	27.4775	135.077	36.9099	95.7483	12.6828	218.571	351.877	32.4415	367.118	0	418.052	622.325	324.618	285.292	583.33	365.628	370.747	422.829	226.882	535.128	425.763	254.875	489.649	10.3352	418.107	581.715
14.43_588.3433n	611.333	14.4327	994.386	306.39	432.494	243.664	149.667	871.839	692.099	408.805	255.812	493.202	482.937	264.842	444.436	410.977	363.606	427.784	254.761	585.169	190.85	628.219	662.445	266.241	846.659	156.452	838.59	1541.8	907.642	551.216	1115.71	1101.89	1027.53	778.212	582.209	986.34	1171.84	851.967	1320.05	370.286	710.017	1034.57
14.45_575.3918n	620.363	14.4498	2386.9	546.693	732.092	429.297	171.139	2169.99	1516.02	943.513	569.662	883.493	877.977	400.481	646.819	995.327	534.846	881.184	372.756	1130.51	315.606	1353.47	1666.32	524.545	1973.77	293.564	2107.99	4083.81	2651.15	1401.06	2625.61	3126.79	2722.37	1995.09	1344.21	2525.24	3252.31	2316.14	3608.17	505.512	1764.29	2533.35
14.43_1082.0244n	1124.06	14.4327	228.333	255.737	1945.36	522.768	622.095	362.152	115.377	457.364	606.386	442.816	8951.63	409.474	940.356	116.901	546.63	285.007	235.713	742.443	124.94	462.802	135.431	246.317	180.518	376.221	261.358	0	246.801	97.2299	50.2172	222.158	188.867	74.6666	176.067	98.0616	85.1486	295.496	0	6174.93	187.729	33.4502
14.43_373.3509n	374.358	14.4327	1030.16	12427.9	17114.5	17640.4	11334	7950.14	58548.5	4398.33	13369	9214.31	23516.4	11430	10010.1	3769.32	19258.1	9421.89	13835.3	11095.8	8750.74	13244.7	539.008	16651.5	18890.7	17550.1	43850.3	40664.8	765.017	28661.1	51400.7	1246.87	592.113	24087.1	6597.15	2985.64	35219.8	17307.4	56991.2	16016.9	43198.1	31999.4
14.38_666.6457n	689.635	14.3812	0	22.4011	44.8205	76.6109	0	0	1664.45	0	85.8764	16.2284	227.029	54.1352	13.7546	0	134.184	16.8606	36.6006	9.52725	0	190.082	0	153.463	257.197	28.7376	1754.65	1014.82	0	852.243	2276.88	0	0	542.906	6.03754	0	886.809	235.691	2171.98	83.4429	1729.78	807.581
14.40_636.4043n	619.401	14.3984	206.377	9.8887	6.08749	26.2236	0	292.164	164.546	118.563	6.70645	27.8526	13.9273	0	13.7336	0	8.70789	17.097	0	108.906	0	103.47	96.4243	18.8244	214.897	0	350.686	766.434	373.47	149.519	502.509	454.887	386.571	220.407	52.968	230.158	468.663	278.789	674.613	20.3865	245.702	373.089
14.36_390.2776n	355.264	14.3641	183.781	541.548	439.867	29.1901	17.6206	126.494	3819.99	173.062	597.667	57.9148	175.786	761.165	49.5206	74.718	317.112	52.3825	1661.05	83.9626	38.8088	86.0391	79.3028	17.714	158.661	395.881	902.756	5836.69	153.535	115.615	2207.06	218.304	140.565	207.02	73.0005	254.919	246.055	161.831	928.193	811.546	247.068	319.24
14.38_326.0683n	327.076	14.3812	5755.75	1433.37	2230.38	1247.1	723.731	6578.41	3149.45	3039.41	1471.32	2527.27	3705.5	1300.22	1980.94	2498.12	1504.1	2547.11	1216.36	3504.57	1054.21	3419.76	3744.57	1501.65	4407.54	1284.12	4533.09	11868.2	7965.79	3041.52	5444.04	8574.84	7418.25	3922.89	3295.46	5978.05	8639.93	6389.17	10404.4	1558.74	3472.23	5613.43
14.35_402.2209n	425.21	14.3469	56952.7	28401.9	9556.9	28408.7	21113.3	17041.8	43416.6	14905.5	28165.5	43439.4	13846.8	29085.1	36913.5	35828.3	32084.4	31982.4	27483.6	13531.6	25099.6	46624	42477.1	25995.2	48141.6	5877.95	38327.6	18974.3	18035.1	35714	50285.7	18100.3	17364.8	40018.3	42321.8	54350.8	16836.8	15919.2	17187.4	33646.4	37023.7	52632.7
14.35_287.2436n	310.233	14.3469	546.824	246.647	368.702	248.378	223.616	606.721	918.656	333.878	347.341	401.356	698.68	320.686	292.049	306.773	350.897	471.487	338.678	571.596	279.823	523.077	370.953	259.718	828.986	228.286	981.415	1530.21	677.807	592.769	1295.05	685.246	599.013	780.04	369.08	579.668	1049.68	699.742	1544.61	376.362	819.42	943.819
8.49_364.0176n	194.007	8.49387	0	26.0925	79.1783	76.2036	89.9609	29.1298	67.2676	5.50639	51.2931	25.8705	39.2937	50.4807	50.1726	6.96404	79.3534	17.0979	63.8789	46.4576	26.8226	9.91304	0	0	1.69472	0	6.25038	8.99398	6.16103	0	6.54995	2.43616	4.61288	0	0	0	5.64715	2.78504	2.87025	45.1634	0	0
8.67_214.0812n	197.078	8.66528	4216.72	3297.08	5759.98	3597.21	3444.43	6527.63	3606.99	6249.97	3585.36	4256.39	6566.01	3488.95	3926.46	3645.3	3710.88	4051.86	3388.85	5838.27	3436.84	4062.86	3647.61	3654.83	3793.45	5695.24	3884.23	7472.22	6549.28	3487.47	3900.92	6763.21	6540.93	3498.88	3652.08	4246.59	6546.5	6229.4	6952.97	3929.56	3368.21	4094.6
8.79_246.1439n	269.133	8.78528	3674.33	3561.14	5636.13	3523.82	3514.43	5960.2	3590.84	5206.25	3782.67	3916.24	6319.19	3507.12	3654.44	3676.27	3696.74	3547.03	3579.39	5703.98	3493.65	3663.18	3671.17	3660.82	3615.28	5451.64	3677.23	6721.5	6006.82	3574.73	3709.69	6168.98	5691.39	3671.32	3485	3762.7	6094.14	5605.05	6525.11	3628.36	3579.87	3742.45
8.75_937.6113n	491.795	8.751	129.257	182.669	17641.2	164.069	249.516	276.786	121.884	242.221	118.304	193.983	372.69	149.45	134.18	126.792	170.022	209.894	149.298	245.769	138.984	229.22	96.3123	133.427	190.901	271.536	191.651	356.194	259.01	121.51	177.339	264.088	253.284	171.758	109.682	153.044	269.978	264.406	312.59	277.75	162.09	189.29
8.72_1052.4128n	1053.42	8.71672	0	99.4108	265.459	202.715	291.11	28.2411	4.56573	26.6299	20.4393	36.376	52.9926	7.44858	7.37439	6.74582	308.528	101.83	323.624	130.104	93.9989	15.9178	0	0	0.147385	25.0636	0	0	0	2.91272	13.7345	0	0	3.45071	0	0	2.59795	0	42.6986	227.978	4.89206	8.49694
8.84_618.3828n	619.39	8.83672	1871.38	1194.1	2561.18	1374.22	1326.14	3015.34	1542.72	2402.82	1390.43	1712.58	3209.51	1372.6	1566.3	1449.34	1320.65	1633.39	1155	2587.58	1270.04	1796.65	1474.64	1454.14	1548.49	2517.67	1707.86	3447.27	3245.16	1367.32	1675.6	3215.76	2967.48	1460.92	1518.07	1935.31	3037.28	2752.82	3141.22	1412.42	1328.38	1767.17
8.85_882.5015n	464.24	8.85385	2.41814	5.25726	2244.71	28.3871	42.5222	6.47036	11.8994	2.71113	10.2374	17.0623	26.4835	38.0684	13.4237	2.57951	51.1163	4.24949	16.4856	8.81308	14.6802	19.9693	0.0739855	1.40444	2.63755	10.9336	33.3701	23.9854	3.49539	2.00854	7.56911	2.57886	2.13694	6.09512	0.599688	3.8561	5.3029	11.2069	8.74451	16.5634	6.70244	12.1685
8.55_2016.9565n	673.326	8.54528	3.41309	73.7593	274.03	43.4477	234.866	30.7566	64.4295	19.0764	113.875	10.0162	319.044	103.139	77.5839	4.78146	181.739	34.9375	321.742	393.88	0	0	0	88.073	131.087	253.06	263.952	161.749	0	119.766	77.7655	0	0	45.5299	1.97195	3.06003	46.2149	107.621	6.38034	57.1097	25.8867	4.57971
8.87_2759.3913n	928.132	8.871	69.894	5050.95	8688.54	5311.88	12197.4	1779.47	3801.64	2972.62	9330.45	2242.55	9227.35	5283.88	5078.83	1338.42	6586.8	2668.2	12330.6	11361.8	582.499	884.773	0	7674.56	8986.56	7106.33	13851.4	8599.12	0	10847.9	6123.5	0	0	6361.85	635.945	49.3349	2593.16	3613.86	988.921	5701.59	2261.64	367.828
8.48_285.0520n	250.038	8.47672	4.92783	142.829	340.109	291.646	390.434	80.4401	309.553	94.4325	274.904	149.406	226.704	244.824	236.361	48.7008	398.29	110.654	309.458	228.275	159.363	69.3856	6.91748	0	64.8539	0.0123659	35.7819	34.7815	2.85512	36.5015	50.4812	1.95662	0.138906	13.3373	3.76751	15.5084	18.2747	12.448	24.7931	207.252	14.7618	2.90131
8.48_145.0525n	146.06	8.47672	61.8247	1313.92	2847.1	2634.75	3538.98	720.731	2329.07	643.037	2252.43	1141.41	1874.36	2073.88	1827.82	508.299	3499.99	1017.46	2883.41	1845.98	1404.75	688.457	19.8595	150.342	566.12	84.9725	432.887	482.689	35.3241	422.173	444.942	44.2691	45.513	221.556	76.4926	32.8443	275.079	289.453	373.112	1881.54	164.784	128.754
8.48_484.1133n	243.064	8.47672	222.001	309.147	821.011	724.311	1098.13	334.044	681.215	305.177	603.415	325.304	525.867	537.099	472.534	192.045	1064.49	292.711	772.401	499.71	331.908	256.321	182.737	180.318	213.1	230.854	205.794	346.92	217.535	183.399	214.05	250.643	317.727	182.44	185.305	219.136	325.478	295.123	347.849	468.961	174.7	203.851
8.44_886.3243n	869.321	8.44243	0	592.563	1144.94	1234.66	1103.64	185.603	205.985	209.003	249.934	206.11	573.951	111.715	174.204	102.738	1745.6	443.432	1439.35	737.789	677.311	46.2559	0	16.2118	96.6122	338.886	74.6118	214.39	0	147.367	253.52	0	0	57.0014	0	0	0	27.9094	400.9	1165.02	146.868	122.557
8.44_925.3437n	926.351	8.44243	0	912.535	1872	1925.45	1665.75	347.205	402.875	357.658	469.89	392.375	893.433	254.061	322.67	224.714	2683.24	743.443	2098.45	1210.48	1103.36	128.323	0	66.5544	193.096	581.955	186.831	436.593	0	286.247	462.731	0	0	152.056	0	0	8.04657	95.0305	702.793	1802.82	266.043	229.303
8.97_2576.2604n	867.088	8.97385	56.851	2465.74	4946.2	6328.5	2095.73	1267.81	720.879	2206.83	3911.45	980.484	2119.52	2342.08	2726.41	947.835	4879.56	2959.08	11343.2	5124.48	0	41.7367	0	3073.63	1609.28	14943.3	618.35	5730.23	0	5394.26	489.922	0	0	1361.23	284.396	0	760.593	1873.54	0	10.623	2.28888	0
8.44_851.2952n	852.302	8.44243	0	56.5679	160.703	177.953	163.008	5.45795	5.66049	0	10.3348	17.6254	37.2416	0	4.6553	0	278.22	29.7157	219.737	77.5259	98.1944	0	0	0	0	25.2975	0	14.4556	0	0	15.7209	0	0	0	0	0	0	0	35.71	188.591	0	0
9.05_1046.5879n	546.283	9.05385	22.1574	22.1115	1490.22	18.8506	88.1882	9.61234	28.0268	9.81943	26.261	20.4419	26.8079	29.6968	22.7415	13.4507	23.5783	37.6947	24.743	12.3859	17.0707	38.5119	14.9439	20.172	23.8356	19.2357	45.7356	28.806	22.3084	16.9843	39.1199	12.1024	18.8774	30.2613	15.1759	25.2342	26.7938	2.17947	66.9491	54.5497	20.7617	33.8566
9.04_662.4202n	354.199	9.03672	1994.89	1385.58	2994.22	1601.17	1534.53	3183.65	1688.19	2601.69	1594.37	1899.88	3329.81	1606.52	1831.22	1603.01	1702.4	1872.77	1463.86	2774.67	1586.23	1932.7	1604.18	1599.17	1718.93	2738.53	1890.63	3657.44	3191.17	1504.91	1897.53	3250.8	3068.84	1578.53	1708.32	2004.98	3131.05	2950.51	3466.81	1855.6	1491.83	1952.25
8.44_645.7575n	610.744	8.44243	0	814.146	1239.41	1350.41	1211.64	317.286	372.069	369.857	465.721	349.391	643.362	295.255	339.74	250.531	1695	615.56	1465.83	860.948	917.32	159.389	0	97.2693	231.429	513.657	204.19	369.095	0	347.816	439.786	0	0	214.174	5.35364	0	9.4617	122.235	551.202	1244.08	329.864	252.687
8.44_1076.3469n	550.172	8.44243	0	153.531	356.254	303.282	294.692	47.5565	59.2668	53.2963	79.8907	62.8378	146.324	28.4718	33.6638	15.4325	391.923	130.912	319.802	227.272	198.133	3.65445	0	0	30.6182	130.676	19.5417	65.7224	0	35.1111	77.946	0	0	14.4807	0	0	0	5.72202	113.731	313.583	34.4597	20.7379
8.43_627.2100n	672.181	8.42528	22.9485	145.964	296.794	164.953	227.074	65.4149	74.1919	65.9248	74.5143	100.323	153.507	48.0526	80.6971	43.9921	346.028	178.823	269.744	199.424	199.321	57.4181	2.13229	4.6333	35.8685	53.8235	44.2462	90.2432	0	51.1002	92.5316	5.13251	0	5.68158	0	34.9618	3.27628	7.52438	131.393	272.353	44.0231	69.2412
9.26_189.0785n	190.086	9.25957	3.03294	33.8811	119.396	35.7139	849.145	39.5124	41.5547	29.2824	39.6446	67.1252	316.832	315.58	336.708	54.3243	142.523	68.2962	156.533	133.484	243.276	93.6901	0	27.7016	65.3468	13.3582	71.4267	53.8047	3.30742	6.93694	36.3549	6.89463	0	20.1926	5.57073	1.49498	33.1365	6.25394	45.3472	80.8514	45.5002	20.8471
9.28_646.3725n	669.362	9.2767	1488.88	1035.69	2237.42	1274.95	1284.86	2332.09	1276.65	1911.18	1168.54	1436.99	2580.72	1234.88	1418.05	1171.71	1357.38	1451.13	1176.59	2134.52	1189.78	1538.5	1075.7	1214.56	1317.17	1989.49	1429.55	2677.51	2422.49	1101.47	1409.6	2395.37	2240.14	1112.41	1251.02	1525.68	2341.45	2086.35	2582.07	1511.97	1072.01	1502.84
9.23_706.4292n	376.204	9.22528	887.766	681.416	1304.14	792.289	740.738	1322.69	831.041	1173.93	794.633	910.676	1441.09	753.329	880.941	770.567	848.742	867.274	717.969	1151.03	758.413	896.386	768.231	794.201	849.3	1121.7	882.104	1440.6	1535.31	770.416	913.652	1300.48	1441.41	768.226	843.103	928.508	1332.51	1259.5	1461.69	867.16	757.168	969.603
8.43_1293.3879n	669.683	8.42528	0.354413	1118.62	1606.53	1735.33	1505.38	414.319	558.056	509.483	671.16	551.89	901.656	373.897	463.163	318.083	2138.74	949.654	1837.04	1154.34	1269.99	165.863	1.18265	109.705	313.924	636.364	246.598	458.79	0.0786987	479.795	593.905	0.273664	0.0422629	278.67	2.18859	0.545558	2.72444	129.505	749.877	1716.14	470.112	327.932
9.40_810.3907n	406.203	9.3967	282.303	193.865	413.949	232.942	226.933	302.629	238.897	303.955	228	277.052	328.631	230.251	250.817	232.783	247.837	269.201	209.792	295.533	224.96	272.749	223.598	218.959	242.724	318.629	257.871	411.657	304.285	216.975	258.346	352.276	293.729	229.751	265.701	314.146	313.927	272.908	381.553	277.425	225.104	300.311
9.47_690.3968n	713.386	9.46528	1937.05	1353.17	3345.5	1676.67	1614.85	2907.92	1645.01	2358.44	1538.45	1923.32	3307.23	1521.04	1864.97	1424.63	1668.35	2022.42	1532.69	2711.89	1444.63	2037.01	1386.23	1496.52	1701.04	2798.28	2028.21	3465.19	3004.14	1530.42	1921.35	3004.92	2724.4	1410.44	1587.14	2037.31	2966.33	2574.8	3227.98	1977.36	1313.11	2049.38
9.48_504.1676n	505.175	9.48242	67.9036	256.856	402.277	438.223	494.018	121.105	208.288	70.2969	85.4583	66.0332	862.338	104.875	417.398	71.106	698	161.46	75.2861	105.222	117.812	93.214	32.6412	76.7492	74.3328	73.3182	184.207	494.791	68.181	56.9783	116.262	51.8236	53.092	289.455	61.8678	62.427	149.65	95.9194	293.775	649.055	89.4343	75.6759
9.57_772.4405n	773.448	9.56813	2866.04	2102.57	4422.29	2443.62	2347.29	4644.13	2463.74	3769.25	2296.13	2752.77	5094.91	2355.46	2702.83	2314.15	2580.12	2860.09	2303.89	4413.87	2299.81	2915.09	2184.77	2359.07	2532.56	4128.41	2875.42	5351.54	4873.3	2175.72	2754.34	4753.94	4426.94	2232.95	2477.96	2926.85	4662.29	4355.93	5028.98	2809.77	2124.21	2860.23
9.59_234.0545n	217.051	9.58527	1302.23	967.201	1437.35	1065.6	1011.31	1433.01	1089.65	1286.43	1034.08	1246.45	1633.41	1020.02	1202.33	1033.56	1100.6	1231.32	1002.69	1423.13	1046.54	1300.02	995.075	1036.55	1095.35	1245	1161.45	1766.92	1707.52	996.805	1229.27	1629.59	1635.44	986.182	1075.28	1332.34	1548.78	1486.19	1598.79	1192.75	935.603	1297.12
9.62_734.4263n	757.416	9.61955	1700.11	1179.87	2531.42	1452.06	1389.78	2486.9	1472.77	2032.98	1372.21	1610.53	2789.42	1298.9	1587.56	1334.85	1555.46	1668.81	1350.38	2362.88	1361.82	1791.96	1236.32	1453.97	1502.37	2159.91	1699.32	3012.86	2683.41	1198.93	1678.24	2587.75	2330.21	1284.74	1425.79	1769.41	2497.18	2292.7	2777.12	1642.89	1257.8	1753.12
9.69_810.1851n	852.219	9.68813	0	31.0508	32.2104	0	0	0	79.9679	0	0	0	0	0	113.152	0	0	0	0	0	0	0	0	0	0	0	0	0	0	751.94	132.012	0	0	283.901	0	0	0	0	25.1158	88.2149	0	16.5103
9.71_2082.5527n	709.846	9.70527	0	27.8579	65.9251	0	0	0	126.514	0	0	0	0	0	210.557	0	0	0	0	0	0	0.313442	0	0	0	0	0	0	0	1270.09	232.469	0	0	470.256	0	0	0	0	31.2891	181.221	0	25.929
9.69_2083.0583n	710.015	9.68813	0	14.933	63.4598	2.62833	11.3684	0	140.824	0	0	0	0	0	210.546	0	0	0	0	0	0	1.27463	0	0	0	0	0	0	0	1081.77	220.701	0	0	423.57	0	0	0	0	28.5896	150.624	0	40.1453
9.74_794.4880n	420.233	9.73955	3080.31	2486.1	4392.81	2749.2	2537.03	4421.13	2684.32	3915.18	2634.98	2909.51	4736.19	2671.18	2868.68	2657.88	2757.15	2927.18	2571.85	4316.21	2680.21	3171.82	2596.24	2656.02	2786.35	3936.11	3113.79	5343.23	4677.16	2522.4	3099.36	4649.57	4317.76	2643.81	2808.11	3179.17	4470.52	4238.37	5001.4	2982.56	2543.3	3178.47
9.79_778.4520n	801.441	9.78528	1538.92	1063.1	2260.72	1299.75	1190.21	2258.17	1286.95	1806.82	1158.94	1433.44	2600.14	1227	1407.19	1219.39	1338.96	1469.85	1176.54	2105.32	1198.96	1586.81	1078.92	1154.28	1256.09	1880.4	1617.01	2733.11	2351.33	1085.42	1511.52	2275.06	2084.82	1236.95	1287.65	1572.66	2309.79	2061.17	2519.26	1485.66	1111.45	1522.21
9.67_764.4305n	405.204	9.67098	938.364	615.755	1548.42	828.387	736.968	1422.97	786.062	1192.18	758.878	898.098	1674.25	725.634	900.284	738.688	841.1	957.622	745.229	1365.59	802.302	944.997	677.662	717.628	809.34	1265.21	946.823	1729.07	1524.58	693.034	920.394	1474.6	1365.16	689.638	816.041	996.022	1423	1315.66	1669.62	972.086	674.973	946.026
9.62_788.4011n	771.398	9.61955	442.284	246.987	776.054	357.9	307.729	758.566	348.731	554.167	291.657	411.153	899.018	292.93	374.712	319.565	337.838	465.076	284.718	718.986	287.208	435.156	296.681	341.284	372.638	622.599	452.736	911.181	802.181	270.365	439.839	759.68	670.023	295.257	345.372	454.444	757.78	682.746	853.804	425.96	270.777	442.23
9.89_2023.9972n	1034.99	9.88813	0	296.75	878.54	570.161	998.689	81.208	3.3567	70.9777	293.588	29.2936	859.988	117.048	382.396	2.55347	1162.32	119.805	348.916	1498.71	4.14795	0	0	13.7022	492.809	66.6515	517.316	514.778	8.42299	357.542	189.27	6.96063	5.06114	20.4702	0	0	15.0219	253.674	19.3562	70.1063	1.6994	4.81719
9.91_838.5117n	442.245	9.90528	2892.81	2194.18	4060.01	2529.02	2228.98	3985.55	2446.78	3516.15	2379.52	2724.93	4400.46	2358.42	2587.09	2397.43	2527.37	2717.39	2277.89	3849.54	2444.33	2905.14	2189.88	2369.05	2493.56	3465.48	2891.94	4693.49	4160.47	2279.65	2867.19	4064.28	3909.54	2323.07	2455.95	2995.07	3951.16	3815.03	4470.11	2702.22	2188.01	2870.09
9.40_728.4439n	387.211	9.3967	771.153	595.424	1490.74	651.027	625.574	1270.75	666.907	1138.76	652.623	754.29	1307.3	633.895	702.322	662.35	652.254	747.975	602.873	1160.09	630.558	744.959	650.549	623.161	732.397	1247.42	733.064	1524.36	1273.75	643.247	786.488	1295.97	1205.95	638.652	656.922	773.958	1209.8	1178.92	1441.65	710.382	636.349	805.951
9.99_2069.5821n	1046.79	9.99098	0	0	0	0	0	0	0	0	4.27026	0	0	92.5012	0	0	12.4661	0	0	0	0	0	0	1571.68	0	2403.21	224.221	125.093	0	0	20.2656	0	0	51.7445	43.2002	0	215.686	0	0	0	117.791	0
10.01_2066.5641n	704.517	10.0081	0	0	23.5353	0	0	0	0	0	2.2305	0	2.51884	126.356	0	0	3.46689	0	0	0	0	0	0	1091.75	0	1930.21	155.319	80.8319	0	0.312662	8.14844	0	0	47.2552	27.4392	0	119.09	0	0	0	39.9269	0
10.03_851.8385n	834.835	10.0253	3.45267	245.797	603.266	628.764	248.387	50.862	0	157.026	889.024	121.892	786.763	3865.18	0	165.553	1506.04	516.388	347.684	222.339	6.83069	267.955	14.5603	11369.7	228.242	14107.3	3212.63	2086.56	0	0	862.532	14.6867	0	2156.08	941.592	66.959	2148.4	344.555	360.674	592.65	1769.86	251.953
10.03_800.5905n	842.624	10.0253	0	4.57034	10.0971	26.5116	0	0	0.651923	0.0144259	46.0566	0	36.6354	393.637	0	0	93.6127	22.6479	8.82042	0.00176038	0.255601	0.368896	0.0298519	1866.36	4.65523	2323.96	316.201	158.29	0.0364021	0.15146	61.7657	0.00418194	0.149541	203.798	57.2698	0.00108895	236.204	0	3.34455	29.8289	180.013	2.63397
10.03_800.1900n	842.224	10.0253	0	16.5858	55.8836	83.6909	8.31671	0	0	6.02588	97.5909	0	85.0432	722.632	0	0	205.192	54.9925	7.56866	0	0	29.2882	0	2923.77	19.3941	3494.96	596.858	323.952	0	0	123.626	0	0	391.279	144.954	0	351.411	25.152	32.2419	65.8855	334.387	16.3508
10.04_228.0964n	211.093	10.0424	7217.05	5881.29	9930.6	6270.56	5766.72	11682.8	6310.06	10899.5	6342.59	6964.47	11484.8	6136.66	6644.09	6457.13	6509.19	6774.85	6049.85	10622.3	6294.05	7255.42	6019.16	6174.28	6416.13	9313.35	6935.35	12812.4	11297.2	5955.32	7226.39	11472.1	11171.2	6288.19	6248.19	7202.57	11124.4	10479.5	12601	6727.15	5894	7220.37
10.04_877.5748n	461.777	10.0424	1097.52	791.308	1447.35	859.856	856.301	1589.15	909.599	1398.34	845.644	1078.25	1674.21	825.554	1005.24	883.106	880.541	1015.19	781.262	1492.88	832.175	1055.99	841.617	900.523	944.454	1285.64	1094.22	1666.44	1484.08	790.26	1048.45	1471.92	1437.52	895.635	848.707	1127.27	1605.01	1388.64	1709.61	991.121	838.632	1071.5
10.06_882.5349n	464.257	10.0596	2069.77	1517.53	2850.64	1829.34	1654.79	2724.56	1694.12	2399.3	1683.16	1882.75	3036.64	1651.58	1852.62	1688.13	1842.4	1877.43	1606.99	2631.35	1717.63	2125.39	1509.33	1679.14	1799.68	2286.81	2116.27	3152.92	2779.35	1564.34	1992.32	2739.35	2633.53	1706.08	1688.89	2190	2684.75	2551.21	3015.14	1942.57	1515.03	2071.26
10.09_551.1339n	276.574	10.0938	71.1329	59.2211	3279.1	61.4687	68.1459	85.796	52.0441	84.3023	58.4484	68.2946	55.6391	61.3	70.5959	58.0889	64.605	68.9839	58.0845	64.5184	63.1821	72.3866	58.3989	59.6126	61.0988	61.0943	69.0896	73.8145	86.9213	51.2719	67.036	95.185	110.807	59.1853	54.4134	76.0872	48.9378	66.5636	104.08	62.8969	44.4619	61.506
10.09_472.1698n	473.177	10.0938	81.5522	53.2594	24261.3	55.3859	52.3225	100.591	48.7782	88.9462	46.3014	67.4416	116.658	43.8966	52.6633	46.2242	56.9201	55.7684	50.3709	68.3255	53.2668	78.7184	44.3438	53.9605	58.5497	45.0802	70.9045	108.038	113.975	55.2672	60.6387	104.955	136.77	33.7096	52.4997	59.1496	68.9007	278.612	129.551	54.7127	33.0927	52.8252
10.08_866.5057n	456.242	10.0767	1287.15	924.396	1779.41	1076.51	938.686	1706.65	1028.33	1418.54	992.06	1163.49	1924.8	1043.62	1112.92	1025.78	1137.96	1165.69	943.573	1593.51	985.316	1255.96	898.044	1017.28	988.373	1425.94	1264.91	1969.95	1719.67	893.617	1192.7	1742.23	1548.97	899.313	953.39	1317.36	1708.95	1567.46	1944.46	1191.41	844.626	1288.05
10.21_910.5319n	478.255	10.2139	1276.96	892.061	1727.85	1025.29	954.576	1725.29	1002.92	1448.43	949.902	1248.72	1939.68	949.967	1086.27	989.124	1061.99	1239.07	888.963	1645.38	1067.21	1378.53	901.522	954.216	1050.15	1397.07	1219.77	2113.29	1716.45	869.64	1293.47	1794.98	1640.63	948.716	910.659	1404.16	1737.71	1479.88	2017.07	1190.67	847.66	1336.4
10.20_926.5570n	486.268	10.1967	1840.07	1484.19	2457.08	1728.09	1340.32	2392.67	1537.9	2115.1	1555.64	1687.96	2817.57	1503.62	1705.95	1540.61	1827.44	1716.62	1415.81	2232.45	1513.53	1893.33	1313.11	1471.39	1557.56	1931.98	1973.33	2711.89	2373.91	1408	1798.38	2404.31	2243.52	1463.5	1500.36	1964.51	2373.28	2251.65	2654.71	1771.51	1301.1	1774.29
10.27_309.0338n	310.041	10.2653	2.75207	0.895203	45.9732	0.0681822	42.8762	8.4631	0.411039	0.128408	0.452593	0.580187	3.526	0.146589	40.351	1.26196	0.0344209	2.12566	1.73397	0.722338	0.0767135	45.9609	0.0143226	0.0641332	0.89514	2.94073	1325.01	0.515354	2.0281	0.205163	1303.35	0.978228	0.536664	0.241695	0.10794	0.806724	2.49102	0.932679	12.1734	0.0292786	0.00864918	0.671304
10.28_2050.5706n	699.185	10.2824	0	0	14.8499	0	28.094	0	0	5.33026	91.8934	0	151.49	322.734	0	0	111.625	5.18802	0	5.07895	0	0	7.14855	418.321	0	2536.77	0	0	0	6.44116	0	0	0	0	3.19322	0	0	8.2135	0	0	0	0
10.28_797.1882n	839.222	10.2824	0	0	26.5618	31.7057	53.0789	0	0	5.72916	83.9655	0	148.782	245.991	0	5.26056	131.13	12.4177	20.0921	28.393	0	4.1348	0	345.284	0	2253.64	0	4.84274	0	0	0	0	0	0	0	0	2.24829	0	0	6.48526	4.74905	0
10.28_796.9893n	839.023	10.2824	0	0	31.9948	38.1906	70.9427	0	0	9.96497	85.2902	0	176.794	297.946	6.54007	11.7048	133.072	10.0588	24.974	17.4966	0	4.8732	0	441.821	0	2618.36	0	5.84464	0	0	0	0	0	7.5228	0	0	0	0	0	21.1888	4.31754	0
10.32_289.2605n	290.268	10.3167	176.942	14554.3	26887.9	24622.6	26475.7	6503.16	49180.3	5676.66	19269	11730.9	27931.6	15301.9	12236.4	4764.94	21664.1	9905.98	24857.6	14919.2	18320.8	10736.9	149.105	24169.2	18741.6	34816.6	40013.1	29700.7	49.3098	26644.3	42368.1	286.294	48.0836	21785.1	7687.46	1531.81	26244.4	15211.8	43533.6	18774.9	37810.2	26749.2
10.32_970.5765n	508.277	10.3167	1238.74	911.666	1469.82	1018.65	918.597	1506.62	921.797	1333.04	945.524	1162.76	1680.7	933.679	1066.42	950.302	997.622	1128.21	901.834	1387.46	915.111	1300.24	931.174	981.313	988.18	1310.32	1235.91	1604.08	1467.77	936.153	1183.39	1539.34	1461.4	986.331	968.108	1323.56	1502.58	1397.39	1677.34	1151.61	845.237	1229.16
10.25_2634.2652n	886.423	10.2481	3.34143	1231.93	2066.18	3416.46	769.364	589.791	1356.55	807.841	2051.69	485.273	516.886	928.965	1469.83	395.866	2332.16	1608.16	4507.99	1821.88	0	4.82437	0	76.9073	124.29	268.741	2.78958	549.821	0	578.676	7.31326	0	0	33.0963	16.4648	0	0	93.1455	0	0	5.6633	0
10.39_243.2181n	244.225	10.3853	51.1438	582.043	1806.66	703.546	1882.02	460.935	3213.27	364.507	1256.9	783.022	1956.9	575.629	732.889	304.904	870.205	503.942	1458.82	1035.18	1059.5	442.813	18.2962	1754.51	1055.44	2680.67	2072.43	862.78	46.8935	563.224	1833.82	92.4231	51.3745	1375.84	274.379	118.685	1021.21	743.022	2141.9	868.052	1309.33	1767.47
10.03_2077.5417n	1061.76	10.0253	0.79043	0	10.9974	0.0239876	0	0	0.0417919	0	0.388641	0.561212	10.521	79.469	0	0.0928957	0	0.0023054	9.99286	1.80381	7.15792	0.0332894	0	594.728	5.52869	666.34	18.1079	30.4712	0	11.4188	22.1788	0	0	27.708	0	0	34.5443	0	56.8832	0.168584	21.1334	7.61627
10.03_799.9889n	842.023	10.0253	0	6.42969	41.8184	53.3658	10.3163	0	6.01254	0	69.847	0	54.2709	572.489	0	0	181.362	40.1335	10.8712	0	0	11.854	0	2729.79	10.6013	3122.42	585.354	283.25	0	17.5236	91.6609	0	0	290.972	106.963	0	329.539	22.5365	10.7838	37.7754	298.509	17.1541
10.03_793.2022n	835.236	10.0253	0	79.0342	202.745	195.936	80.4456	10.1648	0	45.9704	335.991	26.8372	318.52	1525.09	0	40.276	580.814	176.874	88.2023	66.0986	0	95.5041	0	5863.62	77.4721	7440.26	1442.77	977.357	0	0	390.082	0	0	1014.47	394.296	14.0501	1094.7	125.853	145.983	200.845	881.822	97.0151
10.45_496.8118n	519.801	10.4539	502.224	463.707	747.019	811.988	431.411	593.4	425.576	617.325	477.631	470.648	625.234	904.782	621.574	494.068	840.439	560.994	699.501	1043.55	539.364	509.105	356.652	333.189	586.776	465.177	440.483	638.935	569.828	1266.3	439.293	592.648	551.936	310.944	2622.79	502.898	550.38	660.995	622.397	982.287	413.179	445.364
10.45_333.2869n	334.294	10.4539	66.2033	2324.03	4804.45	4068.69	4558.74	1058.22	10367.9	880.217	3107.02	1826.96	5112.5	2536.99	1917.73	647.606	3867.31	1627.99	4243.37	2521.54	2876.92	1794.23	31.5994	4146.55	2881.34	6317.02	7492.6	5522.98	59.2853	4323.99	7772.38	91.1788	58.4903	3515.07	1046.32	257.427	4777.12	2464.46	8291.93	3139.34	6661.7	4666.02
10.52_1020.5605n	522.279	10.5168	1141.89	792.574	1437.52	983.95	969.495	1370.62	924.092	1171.32	806.773	1087.9	1770.18	806.181	1004.45	815.456	972.512	1131.12	765.895	1268.37	866.232	1262.63	690.664	868.531	973.328	1084.5	1167.26	2020.93	1392	718.281	1183.1	1454.02	1287.43	788.794	744.485	1132.93	1466.1	1267.82	1965.7	1030.31	807.18	1199.69
10.03_792.6007n	834.635	10.0253	0	326.318	688.838	797.654	293.228	58.5644	0	203.569	1096.01	121.175	982.096	4801.11	0	209.894	1821.41	608.79	384.178	275.663	0	311.934	23.9633	15751.7	273.277	20087.2	4344.22	2794.19	0	0	1167.53	28.2634	8.5369	2966.63	1266.43	83.8564	3112.94	448.295	449.139	712.85	2560.82	312.273
10.03_2059.0764n	702.021	10.0253	0	12.9661	21.9264	79.1644	8.82123	0	0	1.9794	95.6366	0	60.9769	681.668	7.31138	0	224.799	23.4708	0	0.662251	5.01263	10.674	7.80713	2654.05	7.23268	2850.03	610.108	318.697	0	19.2567	119.72	0	0	385.118	88.5822	0	348.072	19.7307	8.13025	29.2509	299.3	14.0022
10.55_377.3138n	378.321	10.551	0	89.5666	222.567	163.959	183.403	24.0591	574.052	14.2149	117.705	76.4344	0.981911	105.772	71.0641	0.62267	182.228	78.7017	154.843	88.309	96.7957	96.2216	0	179.863	131.112	0	391.099	301.634	0	174.628	418.799	2.24556	0.497499	129.045	17.8119	0	124.068	78.251	424.312	175.395	285.865	217.261
10.55_1928.9729n	976.485	10.551	55.2502	649.724	849.546	1198.38	1684.42	247.817	808.731	171.769	668.148	260.863	1026.37	778.068	409.422	137.018	968.232	243.354	1971.93	947.564	171.652	53.4609	216.147	21.11	228.534	41.5009	379.25	330.965	51.3813	563.155	228.995	49.1991	51.9265	442.393	228.278	61.405	112.72	90.1476	63.0051	561.383	165.683	39.1024
10.57_576.2768n	577.284	10.5682	788.687	415.224	1123.44	505.027	549.116	1190.88	565.042	951.215	452.866	732.515	1355.71	436.646	644.018	440.283	589.124	694.239	420.467	970.851	541.207	854.584	375.419	491.455	601.308	896.228	755.604	1654.93	1156.29	379.04	913.2	1349.31	1123.77	440.304	412.06	747.056	1286.08	1035.04	1568.07	642.569	427.631	890.407
10.03_2058.5685n	701.851	10.0253	0	2.8212	28.0255	46.3264	0	0	3.32647	0	95.7388	0	62.1409	820.454	0	0	229.504	38.1841	12.5274	0	0	0	15.508	3114.27	6.42987	3348.55	694.67	340.813	0	0	139.224	0	0	397.282	96.2351	0	399.057	7.74289	23.7239	45.1635	328.695	4.39154
10.01_2066.0545n	704.347	10.0081	0	0	0	14.5832	4.83505	0	0	0	0	0	9.74097	110.653	0	0	18.1152	3.2713	0	0	0	0	0	1187.99	0	2160.67	141.531	48.1673	0	3.48138	4.57355	0	0	30.3629	13.3342	0	128.964	0	0	0	62.057	2.55334
10.01_362.2093n	363.217	10.0081	146.07	315.758	859.312	1098.66	1430.01	458.468	1111.76	329.922	875.234	490.741	1137.1	827.748	715.702	225.451	1703.83	348.495	1044.1	736.624	588.444	568.458	49.1182	525.762	752.001	1209.32	1508.83	986.193	177.973	653.571	1049.91	150.574	145.138	652.997	251.854	111.038	571.713	779.635	974.829	999.159	1398.01	726.162
10.65_956.9270n	921.913	10.6539	8.99487	10.6268	31.5137	0	43.1587	0	135.356	0	6.01422	0	30.1298	0	31.4993	34.413	15.9324	7.34061	0	9.75916	8.87268	9.00494	97.0489	5655.41	0	4848.87	938.774	6.7547	3.67963	124.787	94.1301	0	0	871.023	45.2308	0	306.738	0	236.889	0	698.764	0.260936
8.43_870.4757n	458.227	8.42528	21.412	31.9568	6938.01	34.0597	23.2004	12.1352	12.5964	8.36906	12.3605	16.949	40.1892	11.7596	6.53584	17.0055	26.8107	23.6961	15.5783	25.5268	26.5353	8.99509	17.8815	15.1361	44.6769	18.7818	32.8779	19.4146	29.2062	8.40964	22.4023	24.1397	37.0901	24.026	10.842	24.3067	36.8719	12.4918	35.0213	45.2395	15.327	17.0561
10.67_957.3582n	922.344	10.671	7.48303	13.0869	9.80381	0	23.8575	0	42.8769	0	0	0	10.9377	0	34.1663	8.66287	23.1812	1.66111	9.63968	48.7977	0	0	33.6236	5597.98	0	9150.66	1048.4	0	0	88.4312	111.71	0	0	823.059	18.0705	25.345	438.31	14.0871	226.482	0	727.73	11.3456
8.39_2010.9838n	1028.48	8.391	0	33.7856	248.215	213.361	241.385	14.1707	175.783	16.6228	162.957	148.238	172.882	99.0772	106.87	0	221.502	79.988	97.4253	87.7021	104.338	2.74853	0	0	0	0	0	0	1.17346	0	2.68567	0	0	0	0	0	0	0	3.54184	300.28	0	0
10.69_957.5011n	922.487	10.6882	0	0	26.2271	10.8991	0	0	66.656	0	0	0.895104	0	8.46561	0	0	4.42737	0	0	21.4369	0	0	54.3823	3753.53	13.9764	4420.12	645.353	0	0	67.0603	12.6725	0	14.2606	456.149	44.0266	33.8649	147.905	0	121.494	7.84111	441.125	8.95706
8.43_348.1663n	313.152	8.42528	147.45	263.272	382.92	322.462	406.134	179.824	292.027	139.054	219.34	257.134	309.106	190.529	245.884	146.376	496.038	232.051	379.29	309.016	190.446	167.152	105.664	155.895	178.792	162.535	242.922	262.576	91.1267	195.401	257.794	103.428	122.306	166.583	106.903	111.536	177.689	160.717	244.461	317.525	157.163	192.677
8.43_305.2556n	306.263	8.42528	12.0002	1762.78	3308.71	2945.51	3682.04	815.055	7883.28	664.951	2552.77	1634.51	4030.45	2045.1	1562.5	512.433	3053.24	1383.52	3321.06	1967.18	2262.99	1420.8	10.8311	3381.26	2947.98	5111.2	6635.82	4614.31	7.67731	3928.05	6958.23	37.1174	4.50625	2895.71	996.489	184.753	3809.59	2172.38	6834.55	2579.37	5899.17	4082.27
8.19_1981.9905n	1013.98	8.191	0	517.754	599.027	1041.42	2136.87	97.3231	229.02	381.141	379.528	779.293	1528.78	1140.89	400.4	268.739	1247.04	1326.49	747.393	962.92	0	97.8827	0	1348.22	1674.87	2954.18	2000.13	2808.49	0	516.638	1202.1	0	0	274.363	69.1924	0	369.116	215.263	172.291	189.373	122.171	42.5605
10.76_364.9306n	347.927	10.7567	0	71.3142	143.247	101.531	182.845	39.3829	48.8753	36.9752	69.0552	61.6064	245.983	84.661	61.3917	4.72777	106.53	44.0051	141.969	106.829	79.3713	80.8534	0	6.15799	19.2775	19.0972	37.8536	51.7634	0	8.15796	41.7142	0	0	4.21051	0	0	11.3908	12.7124	7.42416	136.338	14.2245	14.0915
10.77_460.0972n	231.056	10.7739	323.834	176.918	82.0938	209.693	187.471	180.335	240.069	199.715	199.537	285.773	107.16	202.05	232.665	217.32	221.176	281.565	181.657	128.829	206.718	308.781	190.47	220.942	262.555	98.4845	262.152	491.992	162.592	179.306	318.057	239.86	197.881	195.35	184.469	315.979	90.0933	152.485	127.991	225.329	270.481	326.281
10.77_410.1482n	393.145	10.7739	245.67	971.949	2818.54	1886.96	2991.15	756.805	1289.85	486.469	1691.6	647.119	1686.95	638.048	1988.39	375.864	1942.53	833.506	1163.67	1344.23	1135.45	459.931	134.373	286.84	1026.68	200.028	898.343	1398.19	373.575	787.397	769.154	396.627	282.945	454.859	203.962	229.874	490.502	561.923	232.878	1558.69	356.898	351.275
10.77_408.0980n	205.056	10.7739	167.567	752.499	1652.32	1378.1	2075.15	522.47	963.092	415.61	1237.16	539.56	1057.39	496.264	1428.18	266.643	1406.12	597.415	888.145	871.389	863.46	304.915	39.6794	189.193	784.488	131.032	597.862	927.121	187.12	639.051	568.932	252.511	205.548	301.737	93.5984	119.464	426.194	367.572	499.304	1086.9	249.952	246.402
7.48_199.0079n	221.997	7.47672	88.8477	188.112	386.319	216.988	278.073	189.745	274.711	155.95	194.711	182.231	433.592	221.517	187.267	96.02	264.826	198.431	228.596	310.496	164.107	205.12	64.0631	122.042	133.24	206.749	137.13	223.369	138.313	100.428	146.268	157.032	146.833	106.058	75.5637	97.4944	216.822	236.386	254.055	259.103	78.1661	121.626
10.88_672.3916n	695.381	10.8767	1611.03	925.284	2079.43	1053.56	1090.66	2823.19	1360.31	2072.25	1005.48	1543.93	2877	1061.55	1314.12	1044.19	1100.98	1508.46	993.239	2280.94	1061.19	1753.73	978.6	881.312	1358.71	1274.44	1560.22	3328.51	2695.73	961.384	1681.5	2988.16	2553.17	1148.07	1016.07	1584.31	2781.27	2406.21	3140.08	1224.47	1035	1660.87
7.48_365.9903n	184.002	7.47672	113.829	436.271	647.923	567.004	758.512	225.659	727.63	209.263	558.859	363.514	779.905	575.105	371.967	165.627	693.629	357.022	622.599	406.97	341.577	417.922	85.9725	218.757	243.93	247.421	269.458	273.096	138.869	185.431	297.574	183.52	154.189	213.73	114.63	103.019	267.617	258.288	313.411	698.707	178.015	163.365
7.48_216.5072n	181.493	7.47672	0	61.3634	58.1439	76.31	90.4854	5.52037	87.2899	7.40413	65.5954	42.4054	73.0822	76.0784	44.6349	10.2639	79.1063	41.4421	77.5718	36.7194	47.0462	50.6957	0	17.5821	21.6204	8.86283	27.6908	4.70934	0	16.6161	25.5484	0	0	18.9713	0	0	6.81233	6.1153	9.19344	79.9246	15.852	13.0283
7.43_651.4051n	652.412	7.4253	143.05	226.61	39082.5	196.26	338.99	348.537	221.875	304.216	148.906	214.041	891.199	188.705	202.51	129.078	210.684	221.431	194.691	347.577	248.623	194.678	111.588	202.002	554.247	360.617	363.782	563.143	324.33	176.705	272.463	310.121	309.635	209.036	122.088	175.518	343.12	357.098	505.57	319.029	194.175	195.423
7.41_841.4232n	864.412	7.40815	0	113.104	565.495	719.339	461.95	83.028	553.269	124.426	122.961	124.972	982.767	226.168	46.0703	9.01596	1025.55	540.569	742.338	478.792	102.117	116.205	0	103.513	201.388	908.307	454.575	547.546	0.0150741	333.838	246.014	0.0244664	0.35817	88.5552	3.08991	0.185947	986.509	54.7765	2591.46	218.418	5631.07	4479.67
7.41_964.3471n	505.163	7.40815	28.582	703.034	3509.25	1181.63	957.864	187.883	321.857	201.203	373.663	192.28	779.397	716.143	346.189	117.277	1430.45	871.234	771.381	531.034	365.824	861.047	20.0923	249.284	439.04	1077.47	223.844	515.861	31.3411	312.343	403.504	45.6365	26.1998	289.025	44.7994	31.7754	154.905	122.422	782.301	637.332	1554.66	1250.8
7.41_857.3811n	451.68	7.40815	14.8908	120.734	343.258	504.232	400.466	53.536	376.433	102.154	113.805	98.1091	473.562	188.069	56.2168	22.8508	674.786	357.768	548.229	311.766	93.0269	92.4887	5.11716	92.1665	195.466	477.412	354.209	283.664	0	292.454	216.472	4.94832	11.1496	89.1927	19.0603	9.17673	530.954	52.0269	1165.16	213.052	2790.03	2228.3
7.41_895.3421n	459.669	7.40815	0	0	55.3676	46.2041	35.923	0	46.8297	0	7.91039	2.88853	123.598	26.1139	1.98641	0	95.9542	33.4758	129.115	52.1539	1.4099	2.11916	0	0	11.1409	77.749	36.0477	35.665	0	8.14302	11.9191	0	0	0	0	0	106.246	0	290.618	8.32367	505.829	407.15
7.41_467.7207n	432.707	7.40815	0	21.5832	143.009	87.312	57.4481	0	38.4714	2.35219	3.24408	0	88.1026	30.3691	3.45868	0	117.467	68.3222	58.2009	49.1432	0	21.7336	0	0	14.2381	116.614	30.3006	37.8101	0	23.7406	21.6656	0	0	0	0	0	67.6014	0	166.088	24.5025	392.198	342.652
7.39_1100.4688n	573.224	7.39102	14.6316	500.167	1001.18	1047.12	841.051	183.301	498.465	188.702	259.537	169.595	1050.44	548.263	217.296	45.8581	1628.43	608.734	1101.82	898.424	291.847	1190.25	0.893078	280.855	493.228	861.073	367.044	458.907	33.0535	411.227	445.123	37.5402	28.2372	207.262	16.1825	20.7628	352.767	138.986	1985.42	903.736	5493.71	4673.38
7.39_1106.4860n	554.25	7.39102	10.2483	509.895	1209.77	1128.35	937.483	237.701	524.945	227.897	305.018	226.81	1391.26	505.45	244.641	57.1108	1858	809.604	1244.23	1108.39	311.233	1061.03	1.91281	301.829	530.255	1284.84	383.251	581.577	2.23547	374.997	590.488	0	0	230.13	26.6079	5.46457	402.091	161.944	2975.76	1046.04	7619.96	6460.26
7.34_1535.3317n	790.655	7.33958	0	0	45.2453	25.5031	13.8418	0	5.64694	0	19.096	0	11.3832	0	4.86676	0	34.8179	0	17.5037	0	0	0.0763185	0	124.172	57.4934	490.211	77.4825	220.844	0	381.521	418.674	0	0	213.75	7.96588	0	72.4888	22.2016	159.765	54.5904	245.788	113.05
7.34_1534.8256n	790.402	7.33958	0	13.2161	116.21	84.052	52.8791	2.75198	29.744	1.73978	5.73303	4.04468	88.5765	19.8934	4.45981	4.39175	82.7563	15.1342	55.4989	29.351	0	100.959	0	150.778	103.628	777.834	173.09	333.964	0	588.588	627.193	0	0	305.368	18.6425	0	116.406	26.8937	316.536	77.5861	400.204	213.442
7.34_1043.4439n	544.711	7.33958	0.181378	326.048	765.414	1056.73	676.155	109.083	948.538	165.531	216.414	165.746	1157.29	513.279	101.815	35.0663	1359.91	624.462	989.819	670.492	231.556	668.342	0	198.667	367.604	752.927	499.738	536.424	3.67727	494.875	334.209	1.38567	2.75101	164.943	3.06189	2.85881	900.076	88.0372	2714.37	694.206	4421.79	4302.43
11.12_197.1774n	198.185	11.1167	2.20493	31.6073	40.5291	53.8032	76.6604	4.78182	69.1736	31.1524	49.9842	51.1944	249.215	41.321	32.9149	3.15835	66.7643	60.8693	120.739	57.0332	284.742	63.3317	2.85872	38.1731	18.1652	74.6513	18.597	3.1638	0.458813	10.8172	86.3644	8.51789	3.1608	21.404	4.09344	3.54179	11.0378	0.0131497	69.7495	49.6153	23.9163	27.9504
7.34_1081.4023n	376.129	7.33958	9.58438	10.6184	24.2487	99.6303	49.7726	8.5694	100.64	6.02439	13.9536	12.9983	76.0282	24.1486	14.2663	9.20162	144.956	53.6879	101.421	35.247	10.5509	84.7435	2.29096	3.33811	19.8163	34.7812	18.5641	30.6219	1.1387	32.0337	5.58694	10.5851	6.45868	7.46624	3.88017	11.3681	67.1831	4.31229	313.413	40.6498	556.154	558.018
0.82_607.7261n	590.723	0.819633	0	198.003	412.879	305.915	391.718	48.6499	213.066	29.6435	226.643	158.327	463.517	231.69	212.963	0	356.875	160.228	355.234	257.184	217.195	172.489	0	198.41	306.351	412.663	474.481	448.776	0	254.841	525.784	1.97946	0	233.625	9.43269	0	342.605	174.333	179.586	312.782	359.747	313.587
0.82_1525.2446n	774.621	0.819633	0	335.626	49.3013	459.831	361.621	0	284.908	0	28.4997	20.0146	573.155	364.775	310.89	0.0713379	449.63	273.893	348.762	20.1078	392.224	291.841	0	376.81	32.5295	37.4296	288.979	46.5297	0	23.517	45.6246	0	0	13.4799	0	0	37.3189	7.21124	1.16816	455.575	30.5418	63.5619
11.13_1092.6446n	1093.65	11.1339	9.56622	0	0	0	30.313	2.41319	20.5328	0	0	0	12.9251	0	13.0488	8.12903	0	0	0.0044439	12.0408	12.5945	0	72.4075	275.016	65.4391	409.43	49.2471	0	0	134.923	0	11.4854	0	1.53404	54.8507	17.1866	0	38.7029	0	0	66.8659	22.8804
0.82_762.1348n	807.106	0.819633	0	47.5688	99.9398	88.5248	96.1061	31.8448	41.7971	28.4374	50.3029	50.2295	96.0098	92.3416	64.226	0	91.6258	28.1574	81.3939	99.6357	78.2305	25.6734	0	70.437	62.8779	46.1148	99.9279	95.1432	0	48.0315	34.5285	0	0	47.546	8.55337	0	56.4289	10.9312	4.50842	100.325	21.6967	34.6358
0.82_1625.0969n	824.547	0.819633	0	374.966	448.027	572.755	710.899	7.65483	372.92	36.8414	249.669	145.173	685.321	419.959	327.364	2.88501	615.596	287.63	631.671	289.985	434.252	275.305	0	393.707	300.719	383.173	673.103	394.174	0	268.398	404.602	0	0	203.21	3.06644	0	276.465	112.279	33.6704	566.169	303.496	253.323
11.17_1056.0876n	1057.09	11.1682	12.6863	0	0.357556	0	0	9.40735	13.0914	31.9083	8.40584	0	0	0	0	0	0	0	0	13.1189	0	0.211201	54.9563	154.733	17.7832	186.665	8.69194	0	0	106.964	27.0512	0	0	27.9166	89.7439	0	0	0	0	0	98.3788	48.0629
0.82_869.5096n	870.517	0.819633	0	647.87	693.092	962.485	1148.89	76.7987	646.124	77.5547	390.594	264.563	1125.33	762.166	589.604	8.93388	1058.84	440.277	1015.96	497.291	768.698	582.399	0	708.622	445.766	649.941	1178.83	638.532	0	376.509	674.917	0	0	329.983	37.1652	0	476.837	192.766	125.427	993.738	482.761	397.848
0.82_2104.8640n	1064.43	0.819633	0	360.202	705.722	571.218	768.834	38.7702	383.526	24.5251	356.257	222.572	898.166	339.979	305.693	31.8352	753.019	284.886	646.161	429.578	384.158	335.866	0	377.297	422.64	643.493	815.102	648.581	0	440.899	743.485	0	0	305.007	35.558	0	513.825	210.455	458.764	562.901	514.979	390.428
0.82_1047.9558n	1092.93	0.819633	0	24.8015	6.03607	28.7006	51.198	0	0	0	0	0	203.946	43.0995	0	4.54167	149.839	0	77.8569	0	12.8026	2.29053	0	16.4088	8.40407	14.8108	47.1275	0	0	0	3.66672	0	0	0	0	0	0	0	15.801	20.4815	0	0
0.82_2294.7552n	1148.38	0.819633	0	369.818	982.076	679.166	983.187	115.346	425.748	70.5438	507.742	260.508	1269.42	478.144	310.318	62.2497	887.189	238.872	895.38	541.673	499.053	293.506	0	402.415	615.696	1028.2	1154.37	933.851	0	588.302	1102.19	0	0	417.067	25.5837	0	713.391	367.342	697.331	730.886	823.801	591.737
11.19_1113.7634n	1096.76	11.1853	1.88362	19.5786	45.8728	0	0	0	53.8765	35.9955	0	3.56863	17.4316	0	0	0	21.3787	0	12.0668	3.10193	27.6289	14.1307	1.66141	201.305	0	851.191	55.0264	0	9.18563	26.9831	31.0534	8.98041	15.7941	25.7325	10.3611	4.13975	0	1.97879	0	31.3773	66.7638	26.3543
0.82_2310.7287n	1178.35	0.819633	0	280.383	407.285	505.796	711.932	0	299.4	0	179.319	112.975	724.441	337.372	215.148	0.0924734	613.195	182.851	589.619	232.683	347.467	257.171	0	297.935	220.393	357.8	711.097	288.385	0	205.021	384.552	0	0	145.886	0	0	198.881	94.3699	53.0606	524.081	269.063	173.926
0.82_2346.7221n	1196.35	0.819633	0	291.995	740.836	564.287	866.322	0	324.864	0	381.766	163.793	862.086	367.291	220.807	66.8485	724.072	287.165	730.218	448.169	366.632	262.612	0	288.519	406.403	613.245	932.494	562.06	0	392.629	681.193	0	0	275.577	0	0	422.81	193.606	184.402	567.18	481.66	359.323
11.20_1011.7496n	1053.78	11.2025	0	0	0	0.000733539	0	0	24.4314	0	0	0	0	0	9.35681	0	0	2.33837	0	0	0	0	70.1115	107.588	6.26687	0	37.5409	0	0	70.6504	0	0	5.23532	34.8036	59.0671	46.0375	0.00162779	10.9921	0	29.3048	0.239935	51.1686
0.82_2326.7493n	1186.36	0.819633	0	288.274	642.436	536.534	683.628	38.4063	302.261	2.26887	328.357	198.614	823.118	321.18	284.32	50.204	626.431	241.744	581.867	378.698	350.616	312.848	0	311.965	393.44	588.94	711.5	600.856	0	359.303	664.852	0	0	255.132	0	0	433.227	145.726	368.999	528.826	453.641	317.439
11.20_1101.6404n	1146.61	11.2025	13.1578	0	13.6475	10.8458	16.9424	0	31.2362	1.87013	76.5756	0	69.4575	45.8982	0	14.2918	13.4833	0	0.236581	0	0	0	144.816	40.9585	70.9736	850.287	39.89	0	0	50.8498	10.1855	0	16.4799	18.9696	63.3407	0	0	0	0	12.9457	19.3931	27.2932
0.84_149.0041n	191.038	0.836767	471.008	2463.87	4202.83	3161.72	3666.31	2288.66	2260.63	2352.01	2828.31	3189.75	3798.83	3004.54	2745.51	2493.59	3562.47	2863.65	3619.48	2811.51	2629.97	2853.24	400.188	3123.52	4011.8	4024.83	4179.58	5285.67	643.659	3042.67	4091.81	599.659	619.289	2942.72	2347.09	434.912	4633.07	2703.79	3954.22	3761.85	3231.34	2192.95
0.84_253.8151n	254.822	0.836767	0	909.032	2074.22	1692.57	2612.07	292.395	973.485	285.665	1155.57	774.693	2194.71	1069.95	836.928	54.0472	1650.88	648.064	2248.91	1149.18	978.22	993.397	0	951.475	1472.08	2218.03	2487.19	2065.87	0.075003	1726.93	2568.91	9.86365e-06	0.0027597	1132.46	146.044	0	1475.13	902.009	1846.34	1411.94	2218.88	1025.45
0.84_274.9541n	257.951	0.836767	86.3386	66.8015	158.086	107.838	171.343	112.25	91.4914	82.6638	101.331	76.8575	197.099	112.998	121.297	122.371	157.04	93.6869	121.664	125.167	83.5922	68.808	37.0582	98.1605	150.279	169.277	168.96	192.579	20.4591	85.7751	130.303	78.2466	27.6586	94.8652	88.7679	100.684	144.565	104.647	122.229	165.375	68.7908	168.623
11.24_465.3041n	466.311	11.2367	14.8816	50.6556	950.984	164.627	0.234705	171.122	64.5727	8.06913	0.0721775	13.9196	109.555	12.5209	47.4846	5.09567	83.6427	66.2974	40.7149	47.9055	3.52856	9.54011	3.53595	0	13.5794	6.53964	12.9387	796.992	64.7662	16.4378	41.0022	63.1174	47.3647	288.513	5.0117	10.2477	162.386	16.381	299.259	212.537	104.647	123.349
0.84_292.9945n	275.991	0.836767	234.445	31.3436	24.9155	18.4726	15.8097	67.6406	27.3458	65.3765	25.4239	33.4841	66.5553	27.19	36.4245	64.0987	38.1942	39.4701	18.4544	40.3059	31.0546	56.0434	60.2247	34.4659	26.1039	58.7613	37.9166	66.2267	10.8812	22.2618	49.8461	214.811	31.0311	29.4861	47.1754	162.84	55.3493	42.9509	47.4409	20.982	37.9952	18.2313
0.84_451.6951n	434.692	0.836767	0	307.905	815.819	653.935	985.662	83.2525	324.949	75.5372	401.066	254.859	865.053	366.586	300.327	0	650.663	197.879	873.575	427.331	352.977	345.727	0	320.868	527.553	850.183	947.319	770.63	0	592.441	1013.03	0	0	392.679	29.714	0	526.575	307.274	814.837	508.017	816.198	348.67
0.84_211.8483n	256.819	0.836767	0	1292.03	2846.06	2324.22	3574.14	381.908	1345.53	374.259	1595.51	1048.07	3049.65	1497.33	1167.1	58.8618	2321.96	869.735	3105.06	1596.34	1388.65	1366.72	0	1329.46	2084.31	3058.45	3373.33	2919.13	0.0567549	2397.84	3596.2	0	0	1566.68	182.356	0	2025.81	1238.33	3623.98	1915.98	3113.36	1492.59
11.27_1109.8105n	1110.82	11.2653	0	0	119.233	59.8548	3.9366	0	22.3829	57.3812	30.9682	79.2719	0.202012	142.304	70.4108	11.4913	0	57.2314	17.0228	12.9104	0	0	12.3137	716.874	0	96.9661	0.435083	0	9.38889	12.0661	0	23.869	9.13855	12.0988	46.0598	0	0	0	0	28.3097	19.4349	0
11.27_1171.0304n	1194.02	11.2653	13.628	98.2022	555.394	197.069	251.283	0	16.4897	182.877	274.552	206.801	189.578	325.827	80.1436	120.947	74.8644	31.0643	0	32.3721	53.9004	0	53.863	1470.04	3.3637	1613.4	56.7803	0	0	0	0	0.786051	0	0	22.7939	16.4111	0	34.4224	0	267.665	22.167	25.2719
11.27_1182.1916n	1165.19	11.2653	15.447	72.875	325.488	80.5859	277.162	0	16.318	199.981	264.886	162.788	223.099	129.597	106.28	43.9921	155.928	107.738	49.7404	21.4338	22.0381	0	63.1552	1191.84	15.4483	262.233	54.0426	0	0	45.4467	32.2727	8.17949	0	21.1393	41.3572	26.0662	12.8516	0	0	186.065	26.3129	17.6259
0.84_583.6241n	548.61	0.836767	0	470.46	2089.17	1557.2	2452.78	249.073	717.184	211.991	920.102	555.064	1852.8	805.079	547.202	0	1286.8	427.822	2186.82	827.414	758.916	756.404	0	627.424	1172.61	2096.3	2399.5	1562.96	0	1478.63	2718.46	0	0	742.822	77.1124	0	1087.41	816.939	1887.94	1148	2151.65	901.92
0.84_643.5821n	608.568	0.836767	0	131.49	782.141	563.031	891.99	114.898	259.305	94.4971	316.669	214.976	594.857	292.949	197.189	0.350955	459.625	159.057	812.307	293.074	277.366	265.595	0	208.057	431.135	779.244	939.468	479.161	0	511.371	1060.62	0	0	246.004	33.7901	0	381.468	321.416	616.221	413.071	822.315	353.414
11.30_242.1106n	225.107	11.2997	10025.1	3672.82	3348.01	2709.17	1475.52	14387	8046.27	7150.78	2704.57	5928.37	6904.57	2599.07	3757.76	4705.61	3226.3	6180.77	3424.57	12068.3	3605.26	8083.5	7699.17	456.824	8641.34	154.901	8727.65	18001.5	16365.2	6725.6	9784.23	18066.8	16744.9	7644.89	6940.94	10176.6	15607	12874	17335.3	3305.09	7395.79	10110.3
0.84_795.4561n	778.453	0.836767	0	222.618	797.907	950.647	1506.89	92.7487	338.335	85.0164	278.028	200.916	732.439	458.127	222.823	10.5611	830.42	174.066	1316.8	253.521	476.151	303.182	0	291.429	370.247	790.07	1392.79	543.211	0	442.883	1011.08	0	0	231.208	18.6681	0	397.533	290.948	867.625	636.526	745.022	312.434
0.84_372.2040n	786.442	0.836767	1.89995	200.809	867.946	595.227	1071.96	154.866	314.932	120.848	316.291	275.945	918.714	263.053	279.5	34.7871	626.74	173.246	836.641	340.36	321.652	303.799	0	192.31	429.917	885.584	987.532	581.184	0	489.615	1094.13	0	0	266.251	24.1718	0	422.846	318.048	898.283	474.048	771.694	424.647
11.30_1111.2391n	1134.23	11.2997	25.0144	85.2939	930.887	194.163	83.2956	0	0	166.803	190.509	23.6587	0	154.771	37.4984	20.2205	87.5463	9.34407	35.5829	1.63725	4.57037	0	29.9775	1743.91	23.6158	642.829	1.19759	0	29.2259	51.291	0	9.18494	0	25.7214	20.4854	9.36707	0	0	0	150.795	56.3052	0
11.30_1075.6039n	1120.58	11.2997	13.3201	22.7329	192.112	30.0117	55.7017	0	18.2547	27.6122	140.818	9.14713	51.9073	169.354	94.3438	0	104.611	12.2299	29.9534	0	0	0	38.7666	138.149	7.33325	733.989	17.7919	0	15.6013	14.2296	23.2546	9.53772	7.71788	17.0881	10.0271	0	0.284728	15.7288	0	67.9713	48.5586	0
0.84_155.8881n	200.859	0.836767	0	420.488	666.66	616.907	845.844	106.831	409.463	106.665	405.917	289.168	902.209	424.585	373.193	43.6331	706.353	292.008	778.378	444.936	397.015	454.138	0	387.845	468.425	705.342	835.234	647.525	0	524.503	752.729	0	0	379.476	56.6148	0	450.794	287.155	616.279	522.153	646.482	283.903
0.84_215.8644n	198.861	0.836767	7.21276	1250.39	2200.62	1832.98	2629.88	350.518	1125.67	338.284	1314.66	931.78	2626.55	1209.85	1016.18	101.71	2077.93	771.136	2398.4	1405.98	1126.19	1221.59	3.35512	1078.62	1589.18	2396.29	2562.17	2259.2	47.1977	1762.55	2645.38	24.5905	40.789	1275.97	178.044	3.10523	1597.46	986.177	2772.6	1572.24	2293.23	1054.19
0.82_1199.3521n	1182.35	0.819633	0	545.603	699.355	861.495	1027.06	105.659	545.549	17.4208	375.506	183.031	1243.73	576.329	415.141	19.172	1010.42	358.57	913.723	406.233	632.724	516.232	0	584.041	448.843	680.311	1045.68	631.361	0	407.975	734.68	0	0	257.743	11.0187	0	462.429	136.492	349.426	867.8	551.832	360.452
0.85_411.9398n	376.926	0.853917	2.06157	609.542	649.113	499.147	592.529	122.639	403.077	125.927	426.004	328.336	1049.86	359.438	331.603	85.3359	1045.75	281.135	661.991	530.941	347.828	563.322	0	284.156	349.077	762.073	730.445	725.878	0.0346613	306.585	591.402	2.51423	3.68166	332.516	68.7141	2.10912	499.635	308.209	771.816	459.663	416.955	288.522
0.85_462.0744n	485.064	0.853917	112.444	81.7019	64.2262	34.6407	24.9196	97.1099	114.558	94.8387	92.467	110.766	164.388	62.3752	74.0018	142.821	103.035	97.7036	30.1949	130.169	66.8886	123.762	27.754	53.8994	52.8169	106.282	62.2856	106.521	0	30.2043	64.2421	60.1055	1.50349	60.0592	72.4489	86.7724	79.3492	87.1401	108.145	68.3957	33.2178	95.8343
11.33_2165.8569n	737.614	11.334	32.7768	1224.62	5434.79	1325.95	2671.79	204.443	506.503	1582.9	2910.14	855.258	6550.08	3722.57	4811.97	474.921	1894.73	1563.31	158.47	140.983	320.018	411.021	62.6974	11871.9	51.5554	26699.7	948.597	4.47104	0	17.7729	207.541	16.7434	17.4391	1516.73	43.2119	94.9856	219.885	8.47813	108.048	7500.42	1082.14	7.9165
0.85_202.3190n	446.672	0.853917	0	184.692	353.051	266.237	341.768	28.9694	105.853	24.8089	146.441	94.5472	606.305	137.214	104.787	0	706.414	77.362	376.1	174.693	116.686	148.03	0	114.66	206.175	416.022	347.186	332.954	0	217.483	350.297	0	0	151.228	10.6203	0	218.515	108.245	289.394	183.63	318.247	137.76
11.33_1135.9618n	1178	11.334	9.66711	233.787	329.053	214.304	97.3142	10.2452	0	505.217	86.8738	51.999	181.151	103.92	145.096	0.564675	217.485	0	63.0934	0	0	11.2056	20.7695	239.595	6.4622	97.7471	0	0	0	0	0	0	10.9905	0	30.6678	0	0	0	0	61.0385	1.32754	10.3125
11.35_137.5410n	138.548	11.3511	0.975217	13.5885	8.16252	21.0923	49.326	14.4999	0.663879	27.0517	5.45579	61.6629	118.642	6.6986	76.5633	2.88253	5.92266	3.61863	45.5556	222.188	18.5598	237.512	0.71463	0	3.27053	3.93128	2.71008	17.714	13.8794	24.72	6.9136	17.7326	19.074	1.47217	0	1.17307	13.024	7.18282	217.293	2.59786	0	2.02465
0.85_767.8851n	732.871	0.853917	0	84.2578	141.516	71.398	87.8325	0	29.6356	0	47.393	12.4795	255.018	26.5337	20.5563	0	276.965	0	153.781	48.4393	58.5726	75.9104	0	10.1591	16.7122	134.419	179.667	121.732	0	21.1526	78.9825	0	0	11.9961	0	0	48.2558	8.94678	83.4204	69.0792	64.4436	74.6212
0.85_317.9526n	318.96	0.853917	15.9346	933.883	1024.52	885.397	949.643	304.828	794.092	282.627	871.386	618.138	1670.4	737.026	595.612	239.766	1530.12	622.628	1023.37	939.077	742.432	889.251	4.29484	608.459	751.487	1289.48	1165.6	1310.92	47.006	618.568	1130.45	53.6146	42.9119	599.235	203.466	11.5466	864.326	509.541	1366.14	931.381	853.606	603.573
0.85_300.0350n	265.021	0.853917	1162.69	686.504	597.537	498.174	368.934	733.716	532.033	652.448	526.786	662.562	939.003	403.716	660.163	633.443	856.012	603.073	485.398	723.652	530.464	768.064	601.25	511.052	545.057	885.608	702.304	933.023	278.242	438.39	728.724	894.474	324.105	631.525	650.529	1039.32	688.885	730.437	981.383	509.211	508.409	1263.3
11.35_1169.2600n	1192.25	11.3511	8.63157	449.666	600.566	502.46	402.069	31.2501	24.5174	1303.17	819.314	259.215	855.643	392.425	301.479	204.386	224.475	169.849	185.398	37.5251	133.384	45.1117	33.8632	796.127	8.25787	2728.99	50.0929	0	9.50159	40.0915	22.2137	0.625495	17.1806	45.3499	0	25.9781	0	0	0	157.704	41.9687	13.9922
0.89_622.9236n	587.91	0.8882	0	263.309	699.758	488.385	626.526	60.126	500.299	46.1317	525.832	256.829	1086.96	492.256	247.165	3.73535	596.466	278.539	569.121	500.263	386.485	321.516	0	290.611	449.865	622.852	667.379	954.766	0	412.294	723.808	0	0	258.345	12.5985	0	446.138	212.078	972.804	661.957	510.935	247.351
0.89_682.8841n	647.87	0.8882	0	112.04	382.965	233.503	333.659	13.3237	205.242	10.0134	261.654	107.789	650.301	201.234	109.864	0	279.837	80.5588	287.148	239.662	203.947	140.967	0	110.548	197.527	309.644	370.083	481.188	0	180.849	419.711	0	0	116.992	0	0	194.202	95.6073	565.846	353.627	255.908	86.8572
11.37_1149.5267n	1194.5	11.3682	0	258.584	1691.83	176.189	571.82	9.84937	0	588.081	351.064	64.5794	859.176	627.018	298.292	317.737	127.726	49.1493	236.988	91.4598	110.285	33.4541	26.4743	1458.95	0	718.871	44.4526	0	4.85725	15.3047	13.5532	18.9575	0	1.53255	79.0459	9.19458	0	9.64978	0	169.096	32.3583	17.9463
0.91_202.0697n	244.104	0.90535	32.4535	484.238	694.555	325.627	556.831	239.775	541.016	181.986	286.859	477.933	1055.2	240.498	462.24	85.9894	676.359	234.895	424.267	548.459	424.685	327.968	12.9733	177.421	291.426	242.348	320.743	386.793	43.3181	178.915	308.529	38.5735	47.7985	201.449	69.5695	23.5589	347.083	266.724	364.514	344.239	168.326	233.752
0.91_313.0763n	314.084	0.90535	3.75128	530.779	879.319	668.696	638.944	574.228	1105.51	402.194	945.085	805.413	1127.71	909.193	643.576	445.635	846.863	1028.22	634.116	964.131	891.895	754.595	0	649.18	625.514	726.941	767.012	983.375	1.78988	485.858	787.667	6.1358	0	504.131	252.68	16.6736	828.258	568.442	1034.47	1035.11	569.713	683.345
11.39_2286.5003n	1155.25	11.3854	61.0992	687.822	1690.54	933.949	1008.49	97.0249	54.8274	1489.15	1793.72	411.064	651.175	652.975	1036.39	455.478	1359.11	525.954	202.995	77.6011	154.82	45.6277	19.8797	79.0086	15.1625	1079.74	9.74316	0	32.8814	38.9892	11.2142	0	21.8746	9.67002	105.343	48.9334	0	23.2234	0	1203.86	65.2743	15.8414
11.40_360.2080n	383.197	11.4025	956.215	296.77	401.002	241.061	140.541	1444.72	762.004	551.306	197.267	578.043	852.432	207.297	336.036	435.557	265.268	637.125	291.23	1134.56	334.746	864.372	671.585	51.8658	856.595	19.8603	904.908	1943.14	1434.27	663.759	1035.45	1547.8	1345.36	691.116	665.052	931.414	1452.66	1178.54	1659.44	285.968	677.847	968.132
0.91_347.0613n	370.051	0.90535	23.1355	328.495	655.671	492.653	438.447	338.765	758.08	233.666	695.38	589.607	824.172	668.435	459.419	287.417	565.204	645.333	471.179	642.472	670.346	438.191	9.24696	467.575	604.292	591.98	563.988	833.134	0	395.643	612.494	17.1368	0	382.667	155.724	50.4097	596.799	389.838	843.631	725.501	502.067	451.799
0.91_778.1391n	743.125	0.90535	0	58.3292	114.112	73.1547	45.6845	35.9242	388.816	13.2539	272.219	145.045	215.461	230.161	68.9549	16.126	125.913	230.673	44.5187	204.301	175.399	154.998	0	119.964	105.483	148.869	122.928	297.907	0	57.9037	119.834	0	0	53.875	0	0	138.424	60.7396	230.213	279.521	75.0846	5.75085
0.92_110.0731n	155.044	0.922483	206.932	4258	5822.57	5253.73	5542.49	2986.25	7960.29	2460.09	7287.61	5003.58	8107.13	6961.43	4574.94	3321.55	6583.02	6532.8	5886.34	5767.4	6929.78	5046.82	82.066	5680.68	5710.02	6445.02	7206.25	7892.99	37.3884	4832.75	7811.14	149.918	51.3094	4599.78	2029.95	482.228	5353.28	3887.88	8417.82	7516.37	6076.7	5854.15
11.40_1145.0474n	1190.02	11.4025	17.1545	255.644	1369.49	87.9949	587.695	82.8207	30.4744	587.132	462.923	152.498	284.359	875.173	78.9	186.217	280.899	160.718	141.06	44.1855	68.1906	26.5249	36.38	809.123	46.7938	908.356	40.6056	0	0	38.4892	3.92005	0	11.2702	40.3241	32.0731	9.49286	16.1375	31.0507	0	232.526	5.13876	22.1776
11.42_1070.9510n	1112.98	11.4197	15.1366	363.219	367.325	252.189	339.242	0.417019	19.4794	286.8	205.994	5.61063	90.4589	703.153	244.993	253.289	258.76	46.0561	11.1989	37.5153	25.811	37.4877	29.2856	837.476	0	739.703	14.5364	0	0.349794	17.9298	0.44436	0	0	0	123.924	0.334279	0	0	0	44.5267	23.1478	15.3289
0.92_243.1292n	288.1	0.922483	62.041	27.7324	59.5242	10.0957	35.0829	37.4082	44.8154	19.8444	14.3494	39.5219	101.964	15.9734	36.3079	5.36082	44.5484	35.7255	21.4932	51.4211	27.5918	30.2242	78.6228	6.48527	8.23688	14.9605	7.45345	30.5026	136.947	0	11.7247	107.808	173.184	2.07254	3.1774	51.6923	4.63571	13.6941	19.1881	17.4701	1.49538	4.28285
11.42_3480.6662n	1175.88	11.4197	22.3191	929.878	2319.85	929.947	1294.27	197.246	16.6307	1675.7	1061.66	873.798	979.688	1868.14	681.903	502.94	664.318	784.485	470.687	263.254	251.027	54.0455	80.1797	972.68	57.7902	1970.89	50.2465	0	1.7222	40.2969	37.359	0	34.6752	72.1231	117.419	38.8948	0	51.1539	0	1335.72	39.6315	30.56
11.44_348.1141n	313.1	11.4368	1475.13	262.653	305.511	206.125	132.404	1303.67	1539.62	241.068	149.078	533.367	385.59	205.758	234.436	421.799	321.392	715.826	432.168	968.051	424.633	1228.72	963.734	18.4148	1541.27	2.16382	1716.91	2358.35	1687.56	1097.38	1912.79	1942.69	1872.97	1016.79	938.772	1566.56	1920.86	1364.81	2427.89	275.455	1199.65	1903.63
0.91_610.9271n	611.934	0.90535	0	70.2426	151.092	116.607	93.1449	42.3704	128.053	25.312	119.726	100.756	223.404	91.6184	115.765	10.5379	154.19	130.667	78.7506	145.183	167.091	93.2671	0	82.2145	108.791	108.422	139.752	192.256	0	74.8581	173.269	0	0	83.4523	8.07108	0	125.192	85.2457	218.022	158.366	81.7346	646.438
0.94_277.1094n	260.106	0.939633	0	80.4862	74.2218	25.8411	49.2202	49.1012	55.0415	26.171	21.2491	95.2001	155.676	20.6588	83.8031	15.5481	73.9024	38.0624	39.1969	85.1097	49.7254	32.7222	0	0.823669	16.1786	2.88414	0.277709	18.9517	0	4.02253	10.3547	0	0	13.6842	0	0	14.0852	24.7516	3.41762	24.9783	1.10818	17.0806
0.94_341.8142n	342.821	0.939633	1.48677	88.9756	181.676	166.821	124.347	48.5744	58.7308	53.9845	87.6901	125.07	193.975	83.8666	147.024	10.4306	119.755	98.4593	128.566	142.148	108.281	124.576	0	143.543	179.597	183.587	189.686	297.802	5.87019	178.797	281.897	5.97718	9.51992	194.459	32.2229	2.46014	228.117	165.471	332.475	127.088	169.453	266.055
0.91_198.0010n	199.008	0.90535	29.611	611.162	1026.23	785.041	966.208	328.604	941.631	297.285	953.233	704.476	1208.1	942.914	641.127	261.851	916.851	772.63	838.712	836.382	818.003	748.183	16.3639	740.962	833.571	957.616	1114.52	1114.29	24.6914	703.071	1089.24	244.638	54.3583	542.856	176.173	31.8398	824.591	544.452	1028.72	1101.46	730.244	393.778
0.94_676.2333n	677.241	0.939633	0	20.3345	180.933	65.1511	51.0469	0	17.5308	0	41.3159	20.6978	69.8419	106.594	150.738	0	90.232	44.0029	6.49307	122.704	13.7101	16.0914	0	83.6771	137.206	27.7399	30.8868	203.615	0	76.252	10.6497	0	0	53.2264	0	0	514.04	40.529	18.0127	41.7038	5.82553	50.5927
0.96_449.8326n	450.84	0.956767	0	176.673	511.665	374.529	575.685	47.0096	293.359	59.1901	273.963	133.454	792.529	258.472	146.593	34.5393	454.847	184.373	488.817	286.439	237.143	215.472	0	243.488	378.848	700.252	812.969	919.639	0	364.905	857.071	0	1.15701	251.052	39.0987	0	427.263	127.26	1012.47	403.531	500.319	179.026
0.94_1285.6533n	665.816	0.939633	0	50.0359	88.583	57.7341	51.5302	13.7138	44.8991	0	48.1213	33.3536	119.015	23.3176	92.4721	11.112	80.4829	11.5112	25.9329	62.0083	19.6671	6.08878	0	36.3388	54.094	169.191	105.999	115.752	0	49.595	116.892	0	0	59.9517	0	0	26.5015	21.1045	165.394	26.0818	56.348	32.5731
11.47_412.1917n	413.199	11.4711	9544.89	4185.85	5318.22	4285.13	3463.23	8970.5	8246.67	5526.83	3912.45	6173.57	6575.4	3888.39	5001.86	5116.18	4570.65	6615.95	4608.19	7571.39	4862.82	8495.61	6997.34	3128.69	8651.56	3374.9	9538.77	11923.9	9661.65	6777.93	9803.94	10257.1	9723.73	7267.94	6868.4	9889.04	9858.77	8517.77	11488.1	5404.26	7360.78	9824.23
11.45_1144.5121n	1186.55	11.454	35.7405	698.235	595.853	726.356	280.399	137.51	20.9705	717.613	311.924	441.86	605.146	166.12	443.193	368.66	470.073	90.2223	403.916	46.174	156.611	77.1997	12.3436	494.897	10.6933	368.96	17.6162	0	0	47.9805	15.74	0	12.3838	12.5979	80.3743	0.101292	0	0.585054	0	225.963	3.08383	6.03052
11.47_319.1135n	302.11	11.4711	2957.72	1228.38	2235.79	1241.65	1254.95	4010.37	2352.31	2438.7	1346.9	2290.86	3105.42	1196.9	1664.39	1568.5	1419.91	2231.51	1399.64	3441.13	1481.32	2805.48	1780.86	1067.23	2394.1	1224.44	2581.1	5215.01	4205.01	1631.16	3027.45	4539.66	3906.25	1760.8	1685.5	2963.29	4310.95	3453.53	5077.61	1558.43	1857.74	3001.16
0.96_597.7768n	598.784	0.956767	0	0	93.0238	42.8504	190.457	0	22.2786	0	30.2306	0	232.529	61.2168	0	0	98.7082	1.34686	92.0101	15.3988	30.0207	6.69815	0	5.37259	41.5397	118.737	145.093	174.857	0	19.309	209.066	0	0	4.99213	0	0	28.1969	3.34198	246.842	77.1891	45.5447	285.996
0.89_620.9251n	585.911	0.8882	0	191.004	546.401	385.604	527.736	41.0312	426.107	29.4389	470.932	232.903	1053.14	403.133	214.951	4.14622	493.546	242.711	443.396	425.204	379.093	251.482	0	247.248	385.07	544.502	568.227	799.606	0	280.796	696.139	3.45013	0	205.454	4.01492	0	369.219	175.924	831.682	600.521	378.691	141.791
0.97_409.0360n	374.022	0.973917	0	31.0454	27.3189	10.9376	354.956	0.0546209	1266.38	0	678.038	33.681	1221.39	728.127	2.6421	0	478.943	21.7231	427.323	41.3839	681.16	24.208	0	19.0678	8.24445	2687.97	1405.05	68.5764	0	6.61536	1276.7	0	0	29.9296	0	0	38.1496	6.25604	2605.08	690.342	1006.18	74.9906
0.97_443.8640n	408.85	0.973917	2.85694	19.9846	153.529	59.6306	222.876	3.30779	29.2569	0	71.4498	11.8176	348.755	57.9525	10.5663	0	96.2377	16.6048	121.499	57.5645	62.6124	32.6226	0	29.4718	69.3282	259.621	274.771	255.19	36.2682	84.1373	238.57	15.2199	23.6321	27.4461	0	2.62868	98.7708	6.71197	369.627	118.955	102.483	37.8395
0.97_547.8129n	512.799	0.973917	0	42.0692	348.126	239.649	379.297	2.82031	128.764	2.71021	157.08	5.31549	519.435	169.054	8.83121	0	270.466	33.4333	332.252	118.398	112.067	21.0108	0	80.0629	184.59	481.691	397.032	517.514	0	202.767	482.352	0	0	57.6907	0	0	94.6369	3.31268	666.398	235.261	336.537	117.321
0.97_583.7450n	628.716	0.973917	0	5.22064	162.388	72.3921	172.197	0	24.3914	0	41.5518	0	253.647	43.7328	1.01889	0	72.7857	8.38603	127.201	40.8688	24.9579	3.702	0	24.9317	76.899	212.93	167.456	246.352	0	74.9572	212.371	0	0	16.6519	0	0	37.9087	0	350.727	98.4662	150.057	181.66
0.99_257.9709n	258.978	0.99105	66.4574	1664.05	3435.17	3029.26	3931.89	303.953	2883.58	282.75	3442.14	1069.02	4585.29	3085.01	1015	173.167	3564	1665.43	3900.33	2265.66	3154.06	1246.9	62.5067	2184.97	2569.94	3996.63	3737.06	3952.45	130.398	2650.77	4144.34	81.8016	102.454	1808.08	204.189	61.2071	2374.06	952.825	4135.87	3655.28	3497.8	907.459
11.49_3564.3008n	1189.11	11.4883	84.8488	1535.63	1922.82	1890.63	937.186	135.865	24.9958	1364.28	767.606	1104.39	917.619	1224.09	963.403	629.903	853.383	223.462	147.297	402.26	572.12	286.773	96.7433	2077.98	84.3464	2006.93	164.433	0	9.1154	7.06842	0.404953	3.51739	22.0124	58.3477	183.221	58.545	0	143.266	0	276.109	18.6928	28.4153
0.99_389.9175n	354.904	0.99105	0	145.501	527.187	387.047	505.867	64.3762	283.894	35.6854	366.515	118.975	790.272	330.429	140.534	25.6879	502.901	222.483	419.045	333.235	340.522	194.595	0	255.623	468.36	621.617	726.926	759.619	15.8902	321.604	767.611	3.37905	8.05504	225.694	14.6648	0.726477	357.843	170.132	868.035	466.31	488.268	304.143
0.97_607.7203n	630.71	0.973917	0	45.3105	477.771	359.368	547.374	0	159.549	0	191.897	20.5859	645.103	182.81	31.7341	0	302.722	45.6134	447.099	161.097	133.711	15.9185	0	101.415	268.454	496.23	511.582	526.938	0	289.317	582.439	0	0	70.1809	0	0	64.2865	15.7654	712.871	287.737	423.999	110.54
0.99_551.9412n	552.948	0.99105	0	115.958	322.388	237.14	253.794	0.800079	295.47	5.50645	327.11	42.2819	572.203	273.004	45.9105	0	443.465	62.4233	320.454	202.69	319.749	78.9466	0	131.427	140.975	426.168	344.962	437.727	0	128.181	398.71	0	0	85.8525	0	0	189.775	31.3142	419.316	360.089	224.336	14.8684
11.51_1125.8481n	1170.82	11.5055	84.4791	515.438	1273.34	959.296	914.294	202.872	0	1313.25	1473.42	760.133	1637.98	1024.96	915.385	792.05	344.069	878.883	337.035	221.129	343.773	298.397	84.1401	1352.47	8.13412	3039.39	73.5258	0	18.5231	76.0213	67.9755	25.9257	9.12456	64.733	141.989	43.4313	1.25404	134.329	0	1142.55	61.7294	0
11.52_534.2485n	557.238	11.5226	370.533	100.789	241.995	242.325	248.683	332.124	288.88	362.436	123.068	197.559	697.286	417.574	213.531	121.29	291.771	304.535	111.696	173.242	247.531	276.481	174.005	715.699	235.609	190.959	300.659	600.592	290.741	162.601	409.725	411.336	354.789	137.969	151.185	342.69	417.11	238.499	554.264	367.811	247.239	422.993
11.52_384.1888n	385.196	11.5226	2544.72	736.583	411.581	330.781	165.11	3677.35	2498.16	1186.21	320.537	1313.76	1380.89	360.758	523.474	1180.77	596.588	1543.66	931.868	3409.06	985.253	2247.46	2214.33	73.6402	2369.61	17.2797	2422.18	4108.41	3780.81	2184.82	2545.79	3942.6	3828.1	2238.42	2144.58	2532.4	3616.49	3567.41	3933.22	474.122	2239.77	2538
11.52_264.1539n	229.14	11.5226	792.778	199.21	143.262	126.36	81.9561	899.76	687.33	252.516	107.367	322.961	332.422	130.722	187.415	298.127	188.88	416.6	279.918	790.694	307.749	700.482	540.348	37.7007	675.02	20.5474	757.954	1183.34	1012.42	543.313	792.859	1043.66	860.95	546.397	528.127	803.359	987.895	937.563	1030.93	160.273	564.533	822.426
0.97_573.8335n	596.823	0.973917	0	12.4813	243.133	169.015	272.093	0	133.253	0	148.989	19.388	433.895	158.435	9.51389	0	248.675	17.6818	227.214	140.177	146.556	20.8553	0	26.692	108.854	233.376	329.374	467.077	0	35.1651	343.701	0	0	18.564	0	0	135.726	11.6072	449.331	243.629	149.329	418.2
1.08_387.8734n	388.881	1.07677	0	74.7821	263.676	160.029	140.506	57.2813	176.584	17.7461	153.407	124.42	351.293	106.08	127.08	2.19931	253.284	210.063	103.607	302.028	121.591	230.1	0	149.821	265.211	269.892	322.527	450.563	21.302	161.9	337.168	8.72545	4.0516	143.169	3.96205	0	327.024	209.86	455.466	211.771	180.362	399.939
11.54_1022.8609n	1067.83	11.5398	0	227.957	0	208.246	58.2279	25.3241	0	314.524	251.143	28.8445	48.892	193.616	42.1147	212.665	199.638	49.6971	40.7486	24.1572	46.6624	0	15.6339	42.49	0	299.955	45.7778	0	8.93635	0.2814	0	0	8.70966	12.7612	9.52106	11.5918	0	19.5422	0	247.888	24.8879	0
1.09_481.9316n	482.939	1.09392	0	77.9934	183.13	96.1835	107.627	12.999	214.16	8.57613	176.159	91.3573	312.543	148.979	81.7079	7.46417	187.121	145.42	111.311	233.598	204.421	104.405	0	80.6591	164.97	239.092	233.896	304.895	0	87.8458	235.162	0	0	98.9455	2.03191	0	239.252	109.456	283.944	213.591	119.423	38.5932
1.09_465.9694n	488.959	1.09392	0	352.981	689.492	527.598	749.976	68.1534	616.436	53.3402	671.996	314.191	938.759	626.293	336.048	18.6131	761.73	390.955	841.092	482.628	697.646	341.675	0	463.224	535.059	850.145	824.596	896.261	0	463.488	915.441	0	0	412.908	12.3515	0	634.932	284.878	863.258	772.179	667.908	146.344
11.54_1108.1174n	1150.15	11.5398	58.866	1067.13	547.352	837.961	341.729	137.547	0	1323.26	410.775	312.422	338.97	505.007	981.255	399.071	0	419.36	116.818	267.951	160.548	75.5272	122.077	122.181	17.4624	851.335	96.6481	0	42.084	98.9467	20.5026	0	8.06348	55.0908	117.012	28.8778	11.9041	71.1262	0	511.207	92.7797	10.1567
11.54_3518.8473n	1188.61	11.5398	147.645	885.367	743.08	2046.71	933.086	205.302	14.9547	2937.84	399.152	1870.05	1262.81	1344.01	1605.74	1066.6	1507.07	1360.24	498.993	441.846	234.364	451.967	104.392	785.21	118.201	1107.65	119.025	0	83.9729	172.525	101.812	0	27.6988	0.623668	198.99	30.7507	7.00983	133.794	0	1334.36	81.3006	41.2073
1.09_371.9011n	372.908	1.09392	0	344.058	688.056	529.17	545.156	97.4023	500.716	95.4789	443.657	342.296	858.165	440.231	355.047	39.1368	677.67	410.791	526.61	590.582	428.074	446.632	0	350.776	702.775	686.091	844.562	1115.48	0.273682	450.463	968.662	0	1.65166	371.674	43.0588	0	679.121	340.181	1017.85	597.185	652.992	808.68
1.16_126.0415n	168.075	1.16248	18.765	330.107	359.684	294.793	310.849	397.888	365.744	360.141	271.757	378.202	347.533	274.158	513.756	326.534	368.818	276.22	303.786	304.533	225.611	451.023	0.76402	217.651	265.38	261.924	378.906	370.66	4.61265	202.097	352.47	12.5061	7.28628	230.633	174.446	8.98657	248.86	264.77	451.521	259.621	246.502	215.155
1.18_194.0361n	159.022	1.17962	138.704	286.947	734.443	579.208	824.276	267.938	317.876	226.885	434.959	264.636	488.951	611.525	242.38	162.437	769.386	267.946	734.282	410.264	404.198	236.018	110.794	442.576	818.3	897.444	699.212	741.667	177.059	559.225	725.057	167.379	177.394	311.43	161.279	134.162	453.392	232.109	538.828	389.082	444.501	281.762
1.18_250.1257n	233.122	1.17962	211.497	605.498	17301.7	16780.3	19971.1	603.213	16859.6	495.104	16785.7	683.999	12382.7	10747.2	700.836	251.988	20545	8835.44	17639.4	13820.7	9738.11	712.966	48.9261	2418.28	5126.83	2010.24	5754.3	6607.33	172.585	4224.85	5389.34	226.498	154.052	431.724	231.812	192.597	2517.7	527.807	4858.94	11196.3	3336.11	1838.99
1.18_1064.0486n	1047.05	1.17962	0	0	31.1261	7.7879	215.675	0	92.5371	0	11.1503	0	351.379	81.4202	0	0	149.236	0	100.176	0	34.9125	0	0	0	6.94989	137.847	192.229	29.7482	0	0	228.787	0	0	0	0	0	46.1023	0	285.872	152.316	72.7406	0
1.20_146.0455n	169.035	1.19677	195.756	8979.74	9473.54	10247.5	6978.73	7217.61	2729.51	7052.3	7620.85	10874.6	9256.15	6789.83	11333.2	3844.37	6132.98	9776.96	4734.82	8595.43	9045.63	10370.6	162.149	8123.84	15104.7	5336.4	8430.31	9632.69	306.248	9345.22	6180.07	263.812	289.166	13953	5572.64	198.05	18524.2	14064.9	6959.71	8031.02	4204.03	8592.12
1.20_146.1301n	191.101	1.19677	22.7256	327.595	2366.45	818.613	580.471	460.277	873.299	208.107	350.316	546.669	485.085	725.235	518.072	183.692	1012.67	514.832	514.314	711.438	374.457	411.564	2.51892	179.91	372.491	128.215	187.093	587.224	5.32962	299.97	303.904	4.89892	5.92065	167.413	64.3775	5.6065	249.725	154.537	233.024	529.114	47.5459	164.289
1.20_366.0296n	206.004	1.19677	24.3514	769.212	1024.56	730.271	515.755	641.026	624.259	577.085	699.753	538.495	735.322	617.233	726.265	286.717	1146.36	385.548	852.074	917.58	818.745	680.125	9.95113	451.992	525.405	662.225	560.85	842.315	20.3516	412.297	593.268	57.8861	11.2019	526.308	341.403	29.741	386.237	622.943	423.417	639.943	581.558	308.202
11.59_1095.9085n	1118.9	11.5912	112.812	337.869	1045.88	293.406	475.44	333.681	32.0351	513.447	399.728	464.101	378.741	474.213	612.982	528.934	667.83	468.73	333.56	619.379	345.4	237.778	77.1009	519.491	85.3078	686.012	109.865	0	40.1092	24.2135	51.649	8.38245	0	5.63291	89.5412	8.66156	0	211.828	0	1046.4	22.3054	24.1006
11.59_1090.6744n	1132.71	11.5912	18.3654	249.796	210.456	156.558	125.834	228.701	0	960.428	261.434	678.204	468.856	444.887	635.752	300.703	174.609	263.332	84.22	299.111	417.833	290.951	38.4465	424.355	91.848	787.872	15.6406	0	20.3527	77.5329	52.9478	4.23176	8.33197	41.6749	129.857	22.8806	8.52419	107.844	0	1271.36	61.9898	16.4346
1.20_237.5182n	238.525	1.19677	0	0	0	0	48.7522	0	164.136	0	127.636	0	72.4181	140.429	0	0	96.1964	0	61.745	0	142.358	0	0	0	0	81.6582	62.2613	98.5099	0	0	73.4361	0	0	0	0	0	0	0	71.0351	149.545	77.111	0
1.20_1852.0686n	927.042	1.19677	0	0	13.9635	5.66187	132.026	0	62.7005	0	20.8786	0	220.51	44.6459	0	0	92.0812	0	43.8343	0	40.8071	0	0	0	0	94.8765	133.49	29.2227	0	4.05209	131	0	0	0	0	0	23.5905	0	163.541	88.0183	60.6701	0
1.20_916.0668n	939.056	1.19677	0	0	66.3452	18.162	488.783	0	178.901	0	55.313	0	574.393	133.352	0	0	359.144	0	222.149	0	117.39	0	0	0	18.8089	332.425	462.824	109.766	0	10.2844	541.709	0	0	4.18811	0	0	72.8332	0	634.266	242.945	234.908	0
1.20_1908.0631n	955.039	1.19677	0	0	20.2026	0	112.967	0	20.235	0	7.32901	0	159.857	21.9779	0	0	79.4134	0	43.5348	0	17.2598	0	0	0	12.4841	70.1118	116.958	23.6367	0	4.75754	110.415	0	0	0	0	0	20.5913	0	142.064	49.7167	50.7414	0
11.61_3489.9165n	1171.64	11.6083	88.3643	252.653	1513.39	1772.55	638.791	493.153	52.8928	1757.69	675.033	1023.02	576.429	393.549	1998.04	977.727	356.04	1042.59	513.026	591.697	288.107	305.365	169.632	960.718	71.128	1816.74	119.301	0	99.5454	24.5092	137.008	6.85567	1.07725	102.292	258.676	54.6277	6.98651	55.4214	0	751.861	68.8198	41.3558
11.63_1041.3843n	1083.42	11.6255	58.4319	239.066	225.486	165.651	44.2099	145.541	0	675.23	77.0527	210.302	375.895	102.8	254.265	192.47	211.202	220.449	78.2064	116.656	180.579	79.9882	16.4223	59.6948	12.5031	263.077	9.71661	0	44.1863	27.3025	44.5155	0	0	0	49.4019	21.144	0	23.1414	0	147.269	10.4899	9.90189
1.20_987.1524n	988.16	1.19677	0	0	13.1753	7.88591	434.515	0	951.464	0	86.0499	0	1319.69	431.183	0	0	451.803	0	119.818	0	238.296	0	0	0	0	418.515	565.468	33.5719	0	0	608.064	0	0	0	0	0	32.9758	0	887.892	758.99	170.58	0
11.63_3338.2317n	1128.41	11.6255	115.423	1029.44	1357.89	1019.8	502.667	688.118	0.276649	960.419	367.791	887.966	900.355	723.42	828.23	1016.38	1142.58	1283.87	383.16	729.705	867.568	620.114	145.667	405.094	53.3368	793.925	144.858	10.0062	2.74632	115.844	90.0107	9.59351	56.8206	131.232	334.218	118.648	8.14288	188.399	0	1673.39	113.091	30.8228
11.63_1080.9868n	1125.96	11.6255	15.7753	485.509	284.609	219.875	11.125	176.073	0	567.738	367.087	301.799	363.667	90.7578	273.238	123.424	427.427	442.511	331.044	285.678	112.052	93.2159	72.1826	13.6056	17.5701	420.056	72.7292	0	45.9206	65.076	0.462662	0	0	13.8424	102.126	30.6956	0	20.9319	0	235.408	32.5379	0
11.63_2204.3961n	1125.19	11.6255	32.5987	310.333	954.06	515.009	68.5556	100.948	29.0065	861.876	206.904	407.046	673.038	257.026	326.732	265.575	338.16	480.916	178.244	158.674	17.2092	172.546	76.5926	58.6722	1.30045	348.998	52.437	0	4.44654	23.5276	7.43652	0.879589	0	0	69.8554	8.14221	0	81.8495	0	918.97	25.4019	6.20968
1.20_2062.1926n	1032.1	1.19677	0	0	16.1644	8.49499	152.457	0	85.9778	0	23.9406	0	247.429	59.3139	0	0	110.697	0	31.4733	0	36.7019	0	0	0	0	108.973	154.063	10.4977	0	0	173.312	0	0	0	0	0	20.2502	0	232.562	131.68	74.5497	0
1.20_1940.1350n	993.057	1.19677	0	0	5.56152	2.31165	121.541	0	38.3922	0	7.46341	0	181.008	32.3111	0	0	79.8509	0	49.6788	0	32.5561	0	0	0	3.84235	82.0505	112.683	23.477	0	0	138.084	0	0	0	0	0	15.8382	0	177.588	70.6975	51.6918	0
1.20_1898.0998n	961.048	1.19677	0	0	6.34774	3.98831	129.168	0	31.0037	0	4.82803	0	171.877	15.5405	0	0	67.2455	0	54.2418	1.69489	32.3049	0	0	0	2.6514	91.0206	117.476	24.933	0	0	132.094	0	0	0	0	0	19.3809	0	170.894	67.1284	59.0205	0
1.21_246.5241n	229.521	1.2139	0	0	1043.84	218.16	409.484	0	920.739	0	1223.12	0	466.903	993.226	0	0	657.245	0	871.505	3.96524	1313.31	0	0	0	3.45906	589.298	507.337	2060.1	0	0	639.151	0	0	0	0	0	0	0	451.761	1019.37	798.3	0
11.66_1105.0810n	1106.09	11.6598	31.9645	46.3227	48.4283	255.903	201.64	215.001	0	0	154.064	236.619	175.684	131.987	436.605	105.688	101.891	329.944	39.0597	161.47	87.3273	47.0083	25.5112	54.7631	32.7351	140.899	0	0	25.8008	13.0201	26.4719	7.34299	17.9446	0	53.4996	1.22717	9.61224	29.5696	0	341.583	24.8199	3.85815
11.66_1106.1595n	1148.19	11.6598	162.346	354.687	212.631	95.3599	405.09	270.238	23.6548	105.032	342.479	363.566	684.941	692.472	289.18	263.563	299.746	437.054	271.375	332.408	272.931	283.912	28.0048	188.688	136.616	926.839	5.51461	0	43.6089	74.4312	34.9129	0	28.0924	0	140.419	30.8258	7.13586	136.869	0	114.578	40.6065	29.7105
1.21_529.9766n	287.977	1.2139	0.0524867	425.712	650.016	388.358	374.348	254.03	474.842	204.326	462.266	387.966	491.869	398.396	455.603	122.787	481.48	363.727	484.024	513.822	535.514	400.813	0.0489837	264.14	362.485	484.504	458.936	789.064	0.220611	303.581	502.805	0	0.0920311	377.353	82.8943	0.0937413	689.881	645.027	485.144	478.411	391.739	259.59
1.21_340.9782n	305.964	1.2139	18.1461	150.414	156.278	118.204	131.439	72.538	244.758	74.0679	276.825	117.474	143.204	281.987	141.999	34.7964	206.735	162.614	176.366	170.847	320.331	132.437	7.08891	103.225	134.661	106.056	173.928	244.978	53.0367	98.9378	182.107	50.7134	51.5837	116.498	45.5212	17.6415	229.66	139.621	138.241	306.561	152.541	138.453
1.21_780.0534n	402.025	1.2139	0	115.982	136.439	120.618	88.0277	91.501	125.466	80.8788	129.236	151.066	145.098	113.956	141.544	22.1756	147.394	115.767	76.8405	163.608	120.214	158.496	0	102.302	152.217	91.5162	169.866	190.943	0	114.189	152.186	0	0	153.218	32.3504	0	256.456	188.735	196.667	139.81	79.7762	113.923
11.68_1114.9287n	1137.92	11.6769	181.9	574.553	423.639	1087.53	507.327	255.383	77.575	1086.74	929.249	844.042	1484.79	1514.42	525.746	844.234	544.881	935.942	575.743	398.292	400.014	921.115	130.311	298.649	127.324	981.281	157.311	0	79.3198	161.644	57.1411	21.6857	42.2596	23.8511	187.431	46.6205	32.3522	233.572	0	763.531	65.7805	18.8535
1.21_457.0099n	458.017	1.2139	0	84.2039	361.296	222.247	470.542	45.836	297.678	27.1741	385.853	124.549	387.502	368.272	105.657	0	431.685	114.696	501.734	198.314	416.515	147.342	0	87.0093	203.467	400.062	448.487	671.286	0	152.178	501.275	0	0	138.411	11.0946	0	305.995	136.761	449.072	428.515	441.205	140.357
1.21_668.0439n	357.011	1.2139	0	49.186	107.561	66.501	87.0971	28.0714	248.962	23.6562	193.076	62.4586	83.8632	202.615	53.8083	6.58362	119.926	63.5435	120.577	55.1456	158.139	50.2547	0	20.2804	73.7593	99.068	142.109	402.409	0	43.9589	104.128	0	0	61.4413	11.4294	0	76.9776	59.4331	156.707	248.21	89.4413	99.7777
1.23_270.4974n	271.505	1.23105	0	0	0	0	58.6821	0	151.415	0	172.552	0	70.5968	136.859	0	0	76.3941	0	68.8269	0	174.681	0	0	0	0	79.2349	91.7292	240.945	0	0	134.974	0	0	0	0	0	0	0	113.171	167.382	125.614	0
1.21_298.9489n	299.956	1.2139	19.0663	200.446	332.232	228.438	136.203	323.926	69.6254	321.247	168.026	289.804	239.198	138.12	262.921	92.3743	109.437	310.296	98.6602	326.399	206.129	282.397	21.9976	224.852	403.964	204.104	194.623	422.692	67.0754	290.062	184.974	64.4468	59.7282	332.049	212.738	29.1267	647.74	623.404	237.521	195.625	95.0316	231.805
1.20_1894.0798n	948.047	1.19677	0	0	5.86663	0	116.354	0	38.0653	0	6.70425	0	162.253	23.1536	0	0	69.5831	0	42.3582	0	23.2036	0	0	0	0	66.4953	116.168	10.5619	0	3.53326	114.056	0	0	0	0	0	17.0064	0	183.197	50.2909	45.6964	0
11.69_2320.8949n	1183.44	11.6941	132.735	513.172	1719.81	888.781	705.109	886.463	92.4448	819.248	475.866	934.249	1652.77	791.284	804.849	841.711	1261.85	1267.17	823.983	613.015	508.43	1022.63	181.762	759.902	97.5635	459.498	203.059	0	74.4478	196.883	95.111	16.1401	89.5169	41.2071	110.247	32.0216	18.1403	134.382	0	369.126	124.08	55.4278
1.20_1892.1253n	947.07	1.19677	0	0	12.8469	0	110.34	0	40.3898	0	11.4953	0	195.306	33.1645	0	0	58.933	0	51.9304	0	21.4557	0	0	0	0	65.0736	133.318	9.18088	0	3.16306	111.749	0	0	2.36154	0	0	24.4202	0	166.03	59.9133	40.242	3.55701
1.20_962.0301n	945.027	1.19677	0	0	20.4696	1.5097	128.473	0	44.7284	0	20.6432	0	171.811	27.9942	0	0	81.9905	0	70.9625	0	21.4055	0	0	0	8.90137	90.8009	127.961	29.1506	0	0	111.328	0	0	0	0	0	36.3274	0	167.113	53.6205	64.4124	0
11.71_1084.9869n	1127.02	11.7112	52.8132	60.5708	8.04839	271.472	0	102.837	0.121187	0	0	298.604	312.959	218.792	204.003	14.3961	0	164.744	105.342	137.513	0	113.322	34.3872	58.3669	23.7743	147.538	7.72482	0	0	11.0901	7.72729	10.4751	19.4482	0	42.7679	15.0437	0	34.8456	0	78.133	0	2.97164
1.20_468.0720n	235.043	1.19677	91.5494	151.792	183.784	182.163	211.164	174.875	229.915	86.6403	225.226	181.324	282.855	274.944	147.41	98.7952	193.652	222.64	224.562	170.06	233.213	262.226	79.2834	235.704	184.007	283.556	205.722	305.374	111.259	148.864	217.128	116.261	131.005	141.839	42.1405	87.302	185.406	164.386	253.035	296.784	169.792	49.4821
11.71_1139.9932n	1184.96	11.7112	203.27	788.397	1001.12	544.013	183.012	291.649	135.763	1177.45	367.828	629.8	1023.37	445.809	982.273	340.813	974.917	761.112	463.345	672.306	474.914	900.807	191.316	613.624	51.5575	336.011	87.1784	0	42.849	83.2876	133.072	25.1467	26.1567	61.6039	321.758	17.153	16.2647	171.672	0	1637.9	132.444	36.4671
1.44_220.9692n	221.976	1.43677	72.3643	272.569	690.834	519.589	235.429	535.438	436.644	431.783	449.598	520.292	301.185	361.543	493.606	321.663	421.673	280.991	304.431	569.294	467.206	410.194	31.4107	147.185	262.943	150.101	187.989	504.976	103.511	200.547	228.65	108.805	112.134	171.947	132.662	49.8157	320.036	336.945	185.389	288.689	108.018	179.78
1.44_135.9194n	177.953	1.43677	2533.94	4028.1	4707.02	4734.35	3852.49	4330.6	4303.78	4251.77	4690.1	4756.71	4678.42	4350.46	5202.85	3791.23	4337.07	5309.13	3697.97	4798.86	5090.54	4585.27	1740.39	4644.2	4607.77	3994.22	4593.46	4980.06	2397.27	4348.13	5541.25	2464.41	2274.24	4517.61	3745.66	2877.87	3927.94	4139.32	5228.85	4974.15	4393.03	8500.97
1.42_303.9762n	268.962	1.41962	139.11	376.674	893.618	509.525	618.908	583.533	333.967	621.073	502.995	442.198	1190.39	500.505	482.287	223.818	535.465	381.377	449.977	582.267	602.632	431.441	72.5938	279.283	591.776	795.02	798.035	775.349	166.338	404.188	566.018	223.19	178.449	446.947	467.373	124.49	1201.17	967.714	1126.19	604.989	377.073	428.469
1.20_1804.1584n	925.068	1.19677	0	0	21.6007	0	132.092	0	68.6604	0	19.69	0	206.78	36.1904	0	0	83.4849	0	59.0526	0	35.2536	0	0	0	4.50821	72.5892	144.07	26.5521	0	0	151.297	0	0	4.89771	0	0	39.2502	0	193.412	89.7132	54.1368	0
11.73_1178.7542n	1201.74	11.7285	215.781	348.493	595.891	431.461	521.176	490.544	53.3837	715.451	277.215	1338	277.386	600.202	695.05	278.134	292.72	296.697	689.03	573.531	352.778	853.049	39.706	135.501	151.253	250.756	141.585	0	209.168	42.7836	71.3651	29.3711	132.948	126.952	284.485	133.231	29.0646	139.002	0	824.282	80.9147	29.1373
1.20_1812.1266n	918.062	1.19677	0	0	12.6023	10.006	137.064	0	49.7662	0	24.0808	0	201.679	43.873	0	0	80.5215	0	40.4498	2.81512	28.7465	0	0	0	1.84375	90.6812	151.105	30.4726	0	0	128.168	0	0	0	0	0	38.3766	0	190.509	82.5049	61.9024	2.24133
1.20_293.1448n	276.141	1.19677	16.3711	70.6478	1759.02	250.56	1836.9	37.6502	2036.48	22.2045	590.582	68.9048	5234.61	428.978	58.8038	18.2779	2113.65	142.12	977.259	136.92	1197.29	49.5636	8.1241	56.6148	96.6531	171.898	240.041	479.872	10.2942	77.9319	313.02	16.1465	12.1837	63.0317	18.9937	17.618	79.0424	46.8618	381.703	593.581	198.422	201.732
1.20_1792.1002n	897.057	1.19677	0	0	22.7564	0	119.562	0	50.7263	0	10.12	0	163.641	23.1564	0	0	75.1583	0	48.2758	0	24.8866	0	0	0	11.5782	68.5502	100.816	27.7258	0	0	104.554	0	0	2.56412	0	0	26.6762	0	162.257	61.5381	46.4195	5.16446
1.20_1746.1748n	896.077	1.19677	0	0	37.9885	4.87534	151.995	0	71.325	0	18.1573	0	221.804	52.4658	0	0	100.929	0	71.2832	3.93369	31.9339	0	0	0	1.8237	101.843	143.15	20.9193	0	2.97525	158.486	0	0	0	0	0	17.9782	0	196.6	84.4187	55.1077	0
1.89_140.0463n	182.08	1.8939	133.054	3314.47	3497.81	4476.43	2244.15	1862.46	1426.77	1204.61	1965.09	2310.7	2061.45	1547.82	3755.06	995.8	2324.01	2424.31	3950.36	3869.92	1597.8	2159.51	52.8805	4647.35	5192.1	2934.87	2663.44	4904.38	35.3288	5871.62	3050.1	111.321	49.9075	5461.64	1478.43	171.676	5995.68	5221.72	2519.36	2222.8	2123.18	3600.94
1.20_627.0168n	610.013	1.19677	0	23.8491	312.181	153.409	842.454	8.8166	354.468	1.42091	260.134	20.6042	826.789	311.495	5.93539	0	615.837	26.413	671.001	91.8254	372.348	23.0447	0	24.2787	118.955	707.436	769.674	422.107	0	92.9798	862.393	0	0	40.2296	0	0	194.17	50.4964	864.23	458.06	552.032	25.3029
11.76_262.0790n	245.076	11.7627	13083.2	1781.84	1206.16	746.965	261.539	16374.9	9908.55	3599.21	963.48	3132.35	3432.6	1202.54	1310.02	3619.24	1406.71	3967.19	2381.16	11344.6	2285.19	7108.99	10464.6	667.757	11279.2	235.473	11201	22935.5	22679.6	9154.05	12372.4	25330.7	23884	10301.1	8669.85	13839.5	19274.9	17681.7	19621.6	1416.11	9668.97	13391.9
1.20_831.0671n	876.038	1.19677	0	0	60.2709	17.7671	135.169	0	51.9474	0	20.1643	0	198.938	55.3777	0	0	122.062	0	91.316	0	25.5811	0	0	0	17.9138	113.313	168.736	59.7782	0	6.90701	139.779	0	0	2.23395	0	0	18.0641	0	198.326	92.3413	96.2914	0
1.98_143.0853n	188.056	1.97962	14.2445	684.227	834.975	902.532	945.191	363.877	714.171	456.797	536.786	725.128	374.28	420.435	648.997	292.467	906.467	427.596	680.19	392.33	433.6	664.934	0.259021	239.116	249.122	124.54	265.653	353.718	11.2035	294.881	384.209	8.62402	13.3069	218.548	134.838	0.553929	388.641	282.504	258.04	428.544	233.191	237.053
1.20_1580.0778n	802.037	1.19677	0	0	35.1019	7.34378	232.249	0	74.0316	0	26.6921	0	220.496	51.3609	0	0	140.222	0	118.614	3.16397	59.2138	0	0	0	5.20288	123.01	177.046	62.5204	0	4.86691	212.974	0	0	0	0	0	18.3577	0	226.531	91.1824	117.353	3.10127
1.20_1696.1728n	871.076	1.19677	0	0	37.9798	11.1371	172.406	0	42.33	0	21.3149	0	277.059	40.3191	0	0	92.8315	0	66.2007	1.6788	45.7267	0	0	0	9.49695	106.78	198.96	35.5316	0	3.59177	165.074	0	0	2.65082	0	0	26.6013	0	292.965	83.403	54.364	0
1.20_1650.0823n	848.03	1.19677	0	2.43964	44.0611	0	135.125	0	58.9936	0	16.9625	0	176.857	36.6447	0	0	87.7016	0	77.4625	0	26.8188	3.06406	0	1.34708	16.9315	83.4021	143.189	36.7244	0	9.97873	142.586	0	0	8.27655	0	0	41.3798	0	174.012	67.8289	62.9322	2.83243
2.01_432.1004n	217.057	2.0139	6.63091	6.47888	19.9778	6.53365	13.7185	12.3917	11.3116	8.70473	11.8366	9.92134	28.5221	13.4269	6.57772	4.97027	17.0939	23.4283	12.9273	29.7291	5.716	11.8165	1.78255	14.9518	14.6013	316.737	586.36	48.8036	12.9727	19.6801	467.829	14.1562	9.82493	19.0792	5.1481	8.49273	16.5116	11.5208	403.588	11.9792	215.657	16.5611
1.20_1636.0304n	841.004	1.19677	0	0	36.8465	7.47964	127.538	0	33.8702	0	25.873	0	147.464	27.4205	0	0	83.8306	0	68.2207	2.07664	41.2149	0	0	0	3.12299	76.3486	129.002	48.7282	0	6.9288	125.474	0	0	0	0	0	21.8107	0	172.837	52.392	57.9379	0
11.78_2352.5343n	1188.27	11.7799	149.096	608.503	185.497	303.48	154.262	541.65	136.754	650.67	612.712	1161.49	1207.25	786.512	626.394	1403.72	387.363	1054.77	996.506	546.035	876.294	813.312	63.8391	467.454	92.0085	0	119.107	0	180.205	232.363	129.689	27.4344	309.639	85.5303	166.415	55.6385	20.8097	309.867	0	466.867	140.056	63.8523
1.20_1663.9953n	833.005	1.19677	0	0	41.0198	15.8266	149.07	0	74.1354	0	43.1603	0	193.28	57.2047	0	0	112.821	0	88.5805	0	50.0927	0	0	0	13.9976	100.711	143.071	79.7563	0	12.7812	170.51	0	0	4.93979	0	0	27.215	0	199.552	80.3765	89.7388	0.0741487
11.80_2244.9190n	1123.47	11.797	287.31	782.132	2196.15	1697.52	875.506	1224.28	97.5942	522.328	867.728	1255.97	1115.31	1264.82	764.939	1162.17	1004.2	868.702	749.271	248.118	449.726	1142.71	225.306	1048.68	158.358	128.157	177.897	0	113.595	221.14	76.6659	11.7358	93.7562	133.219	428.29	115.96	1.39001	141.919	0	868.211	178.765	64.1026
11.80_1135.0177n	1179.99	11.797	142.293	211.591	526.16	532.155	634.192	343.02	79.4479	929.481	777.282	817.616	568.621	459.086	798.373	514.619	614.653	486.34	365.588	417.216	94.7889	528.545	24.9794	299.205	163.527	83.4716	269.334	0	83.7622	49.1091	104.533	0	121.813	108.881	234.737	152.271	31.1876	82.5275	0	956.006	78.567	29.2679
1.20_1590.0486n	818.015	1.19677	0	0	41.0859	20.8194	150.06	0	52.8896	0	32.2646	0	162.013	38.7925	0	0	96.7241	0	103.073	0	44.1908	0	0	0	9.1037	97.2461	130.405	44.0589	0	9.71207	175.157	0	0	0	0	0	25.3367	0	173.496	71.8003	87.1769	4.90976
1.20_1588.0355n	817.02	1.19677	0	0	32.8846	9.56931	128.226	0	67.5149	0	54.4736	0	160.484	62.1327	0	0	120.007	0	84.3841	0	63.1076	0	0	0	4.7294	92.5119	136.728	69.9845	0	6.04562	135.868	0	0	1.97803	0	0	15.9153	0	186.055	96.2416	109.408	0
1.20_658.1036n	659.111	1.19677	0	0.274405	28.0516	8.61011	2524.9	0	4751.76	0	1261.92	0.00010054	6310.09	2916.05	0	0	3111.66	0	989.604	3.50013	1944.46	0	0	0.0620272	7.67262	2559.89	3311.6	929.461	0	8.75608	3441.66	0	0	0.476214	0	0	17.5919	0	4592.52	4226.18	1621.32	1.21785
1.20_1343.9939n	683.995	1.19677	0	0	60.8716	52.0782	95.3508	0	54.2024	0	43.8118	5.07483	149.724	48.6388	1.89609	0	101.058	9.99261	91.5802	35.4791	35.1552	2.84567	0	0	27.5151	76.8932	141.936	69.2682	0	21.7823	140.673	0	0	2.79117	0	0	28.1933	0	166.229	77.1914	85.8462	4.64886
2.24_385.0070n	193.511	2.23675	0	1076.66	240.41	1164.77	17.2294	0	16.9218	0	112.697	1108.29	0.139654	41.2995	855.104	0	28.483	1540.05	83.0146	1356.44	72.9474	1143.44	0	1690.57	1588.89	2.34201	2.03658	21.5051	2.53275	1568.6	29.6316	2.00294	0	1291.42	0	0	982.91	1.92361	1.54949	37.2698	41.4103	1513.82
2.24_183.4985n	184.506	2.23675	0	2081.3	2182.44	2871.02	275.448	4.996	274.577	0	845.875	2316.68	186.943	433.657	1722.95	0	352.08	3629.13	651.457	3016.87	641.592	2499.03	0	3379.22	3133.94	269.846	218.65	866.605	0	2939.75	323.216	0	0	2475.53	0	0	2910.74	8.65247	249.357	488.399	411.618	3322.36
1.20_1350.0095n	687.003	1.19677	0	7.60721	71.9031	37.1718	144.559	0	79.6859	0	30.58	0	145.737	57.8148	1.80524	0	101.227	5.3322	166.232	16.9479	57.7096	4.34632	0	0	39.283	106.292	120.623	89.3565	0	11.5177	152.639	0	0	12.8207	0	0	34.7701	0	141.926	78.6928	87.5865	7.6377
1.20_1542.0444n	783.02	1.19677	0	0	37.5722	16.0696	120.617	0	45.0483	0	34.0972	0	155.135	21.036	0	0	88.721	0	37.3372	2.04114	45.9281	0	0	0	5.23093	95.6821	132.95	40.3412	0	6.62778	136.27	0	0	2.83908	0	0	20.2819	0	167.706	57.3396	74.6802	0
2.33_122.5159n	105.513	2.3339	0	2.16918	0	0	1.43929	0	0	0	0	0	0	0	0	0	0	0	12.6369	0	0.96516	0	0	211.136	171.239	164.292	271.397	96.7565	0	133.388	237.264	0	0	185.972	104.682	0	306.656	60.2676	205.71	0	182.315	173.523
2.35_288.0673n	271.064	2.35103	0	98.479	19.1742	7.49173	38.5652	23.8621	0.0125794	15.5789	0.211288	88.9349	4.25274	0.0813915	69.9753	10.6169	23.8667	0	0.132547	3.52483	0	87.0958	1.83441	2265.42	2526.58	1792.16	3396.11	1183.32	0	1798.55	2465.61	16.0323	0	2878.96	789.136	10.6752	6986.09	2009.7	2669.77	0.00186027	1885.82	1489.66
11.85_1141.3615n	1142.37	11.8484	75.6942	140.266	330.682	700.674	382.945	315.483	8.96169	588.457	228.736	713.342	101.985	419.337	0	113.329	56.1261	291.855	218.449	109.294	157.568	306.222	1.68233	317.039	109.828	214.506	39.4116	0	53.095	217.996	13.9574	27.3133	76.6583	81.0579	229.618	31.5778	9.21741	88.8751	0	317.055	15.7308	23.3292
11.85_2191.2405n	1118.61	11.8484	193.384	3.45147	408.517	398.743	453.977	603.998	0	249.959	557.556	412.531	563.586	638.731	701.826	393.236	119.405	658.127	134.842	212.035	47.6915	707.851	19.0373	311.397	87.4644	151.792	135.787	0	40.7155	125.006	72.0353	28.2534	10.3649	43.7089	17.2649	72.109	2.0757	162.121	0	637.781	55.516	58.2289
11.87_235.6238n	277.658	11.8656	0	0	0	0.160481	0	0	11692.1	0	0	0	8.01992	0	0	0	0.204335	0	9.69634	30.2507	0	8.5204	0	0	682.301	0	7710.34	6049.77	0	3158.64	9741.55	0	0	1326.2	0	0	3645.12	314.562	10342	0	7163.44	3833.56
2.37_312.0443n	179.011	2.36818	30.5871	13.5493	39.6836	21.3176	23.831	72.1487	18.5869	35.8281	18.6195	22.3492	48.2603	15.5221	26.5591	16.4931	24.671	31.5115	17.116	55.7647	25.9589	20.5928	16.0502	100.596	183.145	140.732	293.206	148.128	80.7283	119.058	213.845	81.952	92.3815	200.864	71.227	30.2166	566.228	161.878	259.929	21.1668	143.43	84.637
11.87_1148.7580n	1149.77	11.8656	189.802	239.829	527.33	338.978	321.134	398.267	45.009	542.908	26.6691	414.611	713.581	154.417	341.903	240.99	124.973	350.523	276.886	105.761	139.603	405.357	62.3579	633.887	48.5107	492.454	182.441	0	26.4071	47.8754	95.0826	66.983	96.8764	33.2404	129.521	11.2833	8.67859	33.9258	0	817.998	15.4997	17.0593
1.20_1464.0747n	744.036	1.19677	0	3.14624	31.3699	12.8757	120.235	0	51.9417	0	24.8042	0	179.18	43.1552	0	0	86.8476	0	58.2703	13.8143	57.4132	0	0	0	16.7368	81.6585	110.871	41.8265	0	5.04507	124.809	0	0	1.80133	0	0	26.7728	0	173.6	77.9368	60.3594	0
11.88_594.5114n	577.508	11.8827	0	104.952	14.1972	77.5749	7.47803	343.372	8134.36	6.40152	56.0797	130.16	182.726	58.5641	32.7645	26.5912	143.637	185.576	297.463	702.68	145.657	665.851	0	62.4386	2913.32	0	6693.89	5875.46	0	3592.91	7861.01	0	0	3374.29	586.493	41.9896	4628.91	2110.36	8171.7	101.364	5741.75	4811.08
11.88_589.4604n	631.494	11.8827	0	0	0	0	0	0	690.682	0	0	0	0	0	0	0	0	0	0	5.76138	0	0	0	0	48.7036	0	404.669	243.955	0	104.622	534.532	0	0	61.5992	0	0	181.235	44.9626	547.257	0	315.073	162.919
11.88_321.2456n	322.253	11.8827	0	8.87996	0	0	0	38.8332	209.441	0	0	14.1283	12.4689	0	0	0	4.131	23.6788	14.4916	47.8089	13.9129	42.216	0	1.61253	99.6795	0	184.47	107.489	0	104.075	206.27	0	3.77065	95.9917	52.1959	11.2412	154.909	75.9028	248.874	0	123.851	153.471
1.20_1404.1308n	703.073	1.19677	0	1.27363	35.0304	19.7263	786.167	0	314.197	0	228.934	0	825.988	362.194	0	0	546.415	2.45522	374.386	6.47625	287.795	0	0	0	13.4298	724.328	774.8	232.445	0	11.3374	861.859	0	0	0.596324	0	0	18.7334	0	1008.58	557.825	488.14	4.24979
11.90_1064.0553n	1109.03	11.8999	0.156186	84.0185	83.9708	81.3252	71.1093	51.6956	0	84.0599	184.326	48.7595	13.8611	181.717	5.20799	67.0164	0.122295	1.59999	88.5226	74.6825	35.6844	115.251	0	52.7288	0	188.925	0.910934	0	0	9.30654	0	11.9591	19.3984	0	57.6503	22.7665	5.36011	54.8972	0	1.28068	28.3372	0
2.56_370.0632n	197.03	2.55675	0	199.799	300.501	203.049	224.031	358.532	210.55	258.089	232.499	205.375	395.81	215.729	207.776	227.596	242.561	177.125	223.985	243.003	202.135	213.152	0	167.079	195.369	317.255	241.713	331.513	1.13615	152.247	245.584	0.219519	1.59267	163.436	117.982	7.13705	258.972	523.171	352.989	221.724	228.087	140.925
2.54_431.0159n	414.013	2.5396	9.35988	490.156	549.431	512.401	513.214	714.711	530.026	554.679	580.921	596.748	705.99	575.155	588.283	633.167	577.007	483.44	527.227	495.231	520.012	572.519	0	509.467	509.349	574.741	568.766	582.316	0	444.133	607.933	0	0	456.057	381.442	41.0547	608.728	991.402	635.361	611.992	532.033	419.655
11.90_1167.2313n	1190.22	11.8999	135.728	153.869	540.497	955.456	643.781	623.447	18.0844	567.03	249.67	562.376	1805.38	541.565	331.479	531.881	412.732	1105.71	142.227	373.396	196.836	188.549	64.139	0	99.5753	580.269	86.1572	0	169.095	103.013	106.922	76.5639	127.442	59.6898	362.907	131.981	14.4039	151.621	0	636.227	111	20.0919
1.20_1408.0953n	727.037	1.19677	0	0	44.2605	10.9221	128.738	0	65.4389	0	27.1313	0	176.827	46.5943	0	0	87.5904	0	74.8663	1.93158	46.9225	1.59497	0	0	9.81644	91.2249	128.386	37.331	0	18.9332	135.168	0	0	0	0	0	32.6441	3.26691	164.497	85.6574	65.7201	0
1.20_693.0431n	716.032	1.19677	0	0	71.8858	45.765	145.313	0	39.3703	0	41.0093	2.3609	197.843	26.6298	0	0	120.588	3.11481	122.454	11.8653	47.1008	0	0	2.05246	21.5679	109.298	156.47	77.1961	0	18.4457	175.051	0	0	5.86212	0	0	37.2956	2.56528	202.245	90.7558	130.955	0
2.56_736.0293n	261.005	2.55675	0	182.432	95.5375	209.517	201.201	114.954	243.389	95.3979	317.124	215.989	162.843	240.9	164.469	277.892	224.038	183.297	222.981	79.4893	275.481	148.19	0	197.142	138.969	90.3831	142.508	89.8003	0	128.461	206.431	0	0	130.412	134.825	0	95.9174	143.274	131.448	246.248	162.65	117.223
2.56_485.9738n	265.976	2.55675	0.513736	165.478	142.224	193.68	160.257	254.143	227.075	294.766	233.702	232.389	157.044	243.554	229.097	344.181	178.641	183.408	170.167	158.464	212.187	158.26	0.157315	188.52	193.698	240.807	151.639	95.9422	0.525624	137.396	168.646	0.548472	0.476528	144.647	205.192	7.98978	179.181	440.223	111.156	256.542	162.632	151.103
2.56_501.9619n	273.97	2.55675	41.31	61.5924	112.088	77.9581	82.3836	164.295	94.5857	155.261	96.2099	100.483	126.881	70.3167	79.1238	121.014	68.7846	82.8893	78.7666	101.177	86.8714	83.7932	24.9116	97.9134	118.715	198.197	138.967	108.465	29.9917	78.9557	124.98	37.8354	29.1014	73.7039	106.259	47.4591	311.885	368.535	133.967	97.7468	91.7649	91.7355
11.95_224.1857n	225.193	11.9514	2763.41	589.158	565.739	346.346	188.117	3707.49	2770.16	952.444	482.511	908.98	1298.06	549.997	476.957	1011.49	575.145	1110.34	780.233	2877.47	814.719	1666.77	2178.83	327.542	2890.64	218.605	3126.5	5965.56	4603.61	2397.08	3377.47	5058.45	4692.88	2491.08	1920.38	2839.82	4946.62	4191.54	5863.24	614.991	2754.32	3221.31
2.56_238.4835n	261.473	2.55675	0	30.4862	68.7861	29.6924	34.4619	107.197	50.0206	83.6452	63.1548	54.2248	82.9355	39.7435	45.6941	68.8557	46.6439	46.1677	42.4993	64.4019	50.3241	31.7079	0	37.1745	57.9979	63.5839	58.8764	72.8777	0	35.7276	60.3468	0	0	43.7805	42.6607	0	112.301	201.502	82.4628	58.5525	49.5506	40.1098
2.56_314.9344n	315.942	2.55675	12.0477	36.2743	69.8752	49.2904	51.5814	125.442	48.7071	115.53	56.205	78.4247	111.56	67.1444	55.0389	119.438	79.9469	95.9313	2.68851	86.7895	51.4992	70.7683	2.16795	79.6157	59.1333	164.893	97.1397	60.8207	40.305	46.1972	61.4826	20.1348	32.982	58.6022	68.5789	20.8391	231.119	237.07	85.4114	62.9613	50.6766	63.775
2.56_468.9620n	257.47	2.55675	16.2938	382.014	399.182	370.411	313.656	660.685	448.709	550.08	428.521	493.192	416.911	406.118	468.118	632.041	387.964	461.018	325.084	401.518	398.045	416.078	0.818409	439.591	422.278	456.296	408.27	388.438	0.644538	370.833	395.547	12.2776	2.53942	375.08	431.242	49.8921	643.321	967.177	394.845	418.856	367.298	375.789
2.56_752.0079n	398.993	2.55675	0	120.067	132.383	142.392	128.938	209.069	199.005	185.61	228.92	167.341	177.573	162.419	114.113	265.551	152.515	165.041	141.21	112.579	202.31	143.809	0	138.439	120.475	98.562	115.493	119.707	0	93.78	131.506	0	0	82.9288	126.506	0	131.116	328.473	165.735	195.548	89.4862	105.331
2.56_1019.0907n	521.544	2.55675	0	27.851	32.2034	71.6025	75.2162	25.5981	91.1788	28.578	131.961	50.2759	79.9284	98.3446	9.24423	44.1187	81.0502	52.3398	80.7603	22.9257	110.143	28.0982	0	40.0415	34.7796	40.5366	41.7546	39.7158	0	28.2268	55.3516	0	0	11.7892	11.6451	0	23.5102	109.528	64.5589	117.993	37.0923	22.2978
11.99_1145.6148n	1190.59	11.9857	72.6143	14.2704	575.074	596.055	164.606	562.772	64.6185	646.712	298.403	330.443	300.318	834.303	93.4488	78.0053	484.928	265.294	145.878	206.452	179.09	405.032	39.9676	525.58	161.36	983.629	104.271	1.07527	46.666	43.8077	10.9412	21.6426	60.3827	33.6676	191.302	50.4784	21.1509	146.906	0	157.181	132.779	55.4444
12.01_317.2907n	318.298	12.0143	1591.84	35039.5	49183.1	42943.3	35039.9	39311.5	243388	17331.4	35677.3	32336.3	66623.2	31793.2	27057.9	15719.8	44472.2	31431.6	54411.9	65210	38038.9	45906.2	1338.79	40300.3	85699.8	46234.2	178883	189200	762.421	116456	202989	2815.8	599.044	100445	33972.3	11388.7	155280	84230.9	254159	40053.7	173373	132546
2.56_451.9937n	474.983	2.55675	0	71.4145	75.3	110.695	102.157	52.7554	105.445	42.2525	121.092	103.754	127.268	100.906	72.4273	68.4772	98.3958	97.7146	104.005	68.2432	109.041	86.3138	0	75.8117	71.733	95.6458	93.6915	62.9398	0	49.7729	115.597	0	0	44.9458	31.1819	0	76.476	76.4927	87.681	117.496	70.2341	76.6865
2.56_496.9543n	249.484	2.55675	53.5225	445.545	375.884	459.87	349.067	582.826	460.624	493.359	516.156	560.74	457.824	496.065	553.592	726.788	434.089	522.478	376.33	377.789	458.005	566.623	33.8783	517.489	486.466	424.606	465.113	404.085	45.6732	403.741	491.461	46.7598	49.8851	422.001	437.908	85.9519	461.814	729.608	422.398	505.03	407.29	370.305
1.20_1326.0328n	686.006	1.19677	0	0	52.3329	23.4052	159.242	0	179.352	0	62.6376	4.25076	297.817	84.815	0	0	192.378	2.35355	121.256	15.4763	75.2093	1.61972	0	0	18.1136	130.134	186.806	103.058	0	12.6203	230.44	0	0	7.24347	0	0	30.8428	0	247.068	139.187	168.622	0.166001
1.20_1332.1040n	678.05	1.19677	0	0.0396017	66.6248	16.5679	126.283	0.00100876	212.775	0	28.4027	0.00017208	210.091	102.714	2.05282	0	106.215	3.21503	97.4421	12.6842	56.4232	4.24396	0	2.15903	12.2851	106.497	144.635	56.3888	0	4.46027	151.754	0	0	4.88428	0	0	20.5436	1.1427	177.831	169.638	47.0829	8.48511
[truncated: 18,509 more rows]

## Sheet: Table S2 
Table 2: Binary comparision of GDM patients and control. (Moderated t.test, FDR p-value ≤ 0.05, Fold change 2) (n=1003)
[truncated: 1,004 more rows]

## Sheet: Table S3
Table 3: Endogenous and exogenous metabolites. Moderated t.test, FDR p-value ≤ 0.05, FC 2. (n=553)
[truncated: 554 more rows]

## Sheet: Table S4 
Table 4: Endogenous metabolites. Moderated t.test, FDR p-value ≤ 0.05, FC 2. (n=222)
[truncated: 223 more rows]
